# Supplementary material for: Single‐Cell RNA Sequencing of Retina Reveals Nna1 Upregulation in Myopic Diabetic Retinopathy as a Protective Factor Against Diabetic Damage
Source: Adv Sci (Weinh). 2025 Nov 5;13(5):e00438. doi: 10.1002/advs.202500438 (PMC12849878; doi:10.1002/advs.202500438)
Supplement: Supplementary file 2 — Supplemental Table 1 [file ADVS-13-e00438-s001.xlsx]

## Sheet: Supplementary Table 1
Supplementary Table 1 Marker genes used for identification of major retinal cell types in single-cell RNA sequencing
Cell Types	Markers
Rod	Pde6a, Rho, Sag, Gnat1, Nrl
Cone	Pde6h, Arr3, Gnat2, Opn1sw
Müller glia	Rlbp1, Aqp4, Slc1a3, Apoe, Glul
Microglia	Aif1,C1qa, Tmem119, Cx3cr1, P2ry12
Cone Bipolar cell (CBC)	Scgn
Rod Bipokar cell (RBC)	Sebox, Vstm2b, Casp7, Rpa1
Vascular endothelial cell(VEC)	Pecam1,Vwf, Cldn5, Cdh5, Tek
Pericyte	Kcnj8, Rgs5, Myl9, Cspg4, Pdgfrb, Myh11, Acta2
Amacrine cell (AC)	Gad1, Gad2, Slc32a1, Nrxn2, Tfap2a, Pax6
Horizontal cell (HC)	Lhx1, Onecut1,Tubb3

## Sheet: Supplementary Table 2
Supplementary Table 2 Primer sequences used in this study.
Primers	Sequence (5'- 3')
Agtpbp1 forward	GAAGCCTCTGATGGACCAACAC
Agtpbp1 reverse	GGATAAGCCACCTCTGAGTATTCTG
β-actin forward	GCAGGAGTACGATGAGTCCG
β-actin reverse	ACGCAGCTCAGTAACAGTCC

## Sheet: Supplementary Table 3
Supplementary Table 3 Primary antibodies used in this study.
Name	Source	Identifier
NNA1	Proteintech	14067-1-AP
VEGFA	Proteintech	19003-1-AP
BCL2	Proteintech	26593-1-AP
BAX	Proteintech	60267-1-1g
Beclin 1	Proteintech	11306-1-AP
Bim	Proteintech	22037-1-AP
Caspase 3/P17/P19	Proteintech	19677-1-AP
Glutammine Synthetase	Proteintech	66323-1-1g
PKC α	Santa Cruz Biotechnology	sc-8393
GS-IB4	Thermo Fisher	I21413
SQSTM1/P62	Abiowell	AWA10515
LC3B	Abcam	AB192890
SQSTM1/P62	Abiowell	AWA00001
LC3B	Abiowell	AWA10125
LC3	Proteintech	66139-3-lg
GT335	Adipogen Life Scinences	AG-20B-0020-C100
PolyE	Adipogen Life Scinences	AG-20B-0020-C050
α-tubulin	Proteintech	66031-1-lg
b-actin	Proteintech	20536-1-AP

## Sheet: Supplementary Table 4
Supplementary Table 4 Up and Downregulated DEGs of Total cells FDM-OD vs. CT-OS
gene	p_val	avg_log2FC	change
Agtpbp1	9.09718e-93	0.727157	UP
Klhl29	2.40717e-74	0.66918	UP
Stat3	5.60598e-100	0.667518	UP
Junb	1.10595e-116	0.653334	UP
Gnb3	5.91918e-95	0.586714	UP
Arl6	5.24734e-67	0.573261	UP
Myo10	2.70159e-48	0.56243	UP
Gm48236	9.32253e-60	0.476953	UP
Antxr2	9.4581e-50	0.449077	UP
Mt1	4.43642e-08	0.421413	UP
Gm26954	1.50803e-45	0.410246	UP
Bcl6	5.31016e-60	0.405528	UP
Gadd45b	5.96362e-60	0.377408	UP
Glo1	1.77101e-42	0.367265	UP
Impg2	1.93658e-31	0.364865	UP
Cerkl	1.61917e-29	0.348472	UP
Ptprn2	2.07106e-24	0.33578	UP
Ipo5	3.13594e-31	0.323123	UP
Ahr	4.01044e-28	0.310606	UP
Rock2	4.82022e-19	0.307444	UP
Atp1a1	2.32422e-36	0.299612	UP
Rfx2	5.21178e-43	0.293884	UP
Cd47	5.14506e-26	0.293112	UP
Stat1	3.42926e-29	0.287634	UP
Lrrc2	9.85687e-31	0.281673	UP
Dnttip2	6.15363e-23	0.279228	UP
Hmgn2	1.49953e-30	0.27859	UP
Il6st	8.72153e-29	0.274206	UP
Hey2	1.54393e-28	0.264588	UP
Gm15983	3.17891e-25	0.260904	UP
Igsf11	3.84391e-16	0.260584	UP
Taok3	2.31069e-39	-0.250312	DOWN
Kcnma1	0.000910477	-0.250347	DOWN
Hdac9	2.56316e-28	-0.264073	DOWN
Zfp804b	4.17173e-05	-0.266064	DOWN
Nrxn3	4.82701e-06	-0.327693	DOWN
Dcc	5.87115e-32	-0.340399	DOWN
Mast2	1.62754e-46	-0.342094	DOWN
Pdzph1	1.18109e-96	-0.349262	DOWN
Tmlhe	3.34407e-68	-0.363389	DOWN
Pcdh9	3.24917e-07	-0.366664	DOWN
Lsamp	2.72585e-15	-0.389939	DOWN

## Sheet: Supplementary Table 5
Supplementary Table 5 Up and Downregulated DEGs of Total cells db/db vs. db/m
gene	p_val	avg_log2FC	change
Mir124-2hg	0	1.50982	UP
Crxos	0	1.28956	UP
Eno1	0	1.22503	UP
Gm26954	0	1.15245	UP
Slc31a2	0	1.14442	UP
Fam53b	4.3819e-278	1.05088	UP
Ttll11	3.37488e-204	0.996041	UP
Ldha	0	0.957037	UP
Gm48236	5.71485e-130	0.949491	UP
Insm1	3.64315e-172	0.942478	UP
Gm17057	6.77599e-180	0.928353	UP
Malat1	0	0.927308	UP
4632427E13Rik	6.76222e-173	0.91958	UP
Cited2	3.61869e-218	0.909688	UP
Slc25a25	1.06765e-243	0.909359	UP
A430035B10Rik	3.91457e-153	0.904131	UP
Gm11961	3.70724e-150	0.884926	UP
A930014D07Rik	2.40676e-123	0.85832	UP
Sgk1	1.18813e-204	0.845396	UP
Snta1	2.93127e-154	0.845255	UP
Stard7	3.73253e-237	0.828209	UP
Cuedc1	4.67029e-134	0.792207	UP
Mab21l1	2.1308e-139	0.77659	UP
Wdr20	5.76006e-129	0.765765	UP
Rnf144b	2.00689e-81	0.754731	UP
Rsrp1	5.242e-238	0.749877	UP
Ip6k2	9.27271e-130	0.749058	UP
E230016M11Rik	2.23238e-98	0.742239	UP
Ttc8	2.55314e-130	0.740862	UP
Polr2a	5.84129e-82	0.732925	UP
Ubap1l	8.80132e-103	0.73251	UP
Otx2os1	5.01285e-188	0.726633	UP
4930405A21Rik	2.9344e-121	0.725292	UP
Tob1	6.06838e-126	0.7251	UP
Bbs5	1.41983e-100	0.716931	UP
Itgae	1.14065e-77	0.714731	UP
Gm6639	9.3784e-123	0.706975	UP
Syp	2.83873e-105	0.704039	UP
Fyco1	9.45437e-154	0.698509	UP
Rhot1	9.42702e-139	0.695093	UP
A530058N18Rik	7.00872e-69	0.692108	UP
Ubxn11	1.2934e-89	0.69048	UP
Gm45716	4.51804e-105	0.688336	UP
Rnf157	2.8689e-72	0.683125	UP
Mid1	2.66124e-91	0.682544	UP
Acsl1	3.45642e-110	0.681571	UP
Ier3	2.44351e-35	0.679897	UP
Amer2	5.5897e-97	0.677861	UP
Trp53inp2	8.10512e-82	0.676566	UP
Ypel2	1.1192e-123	0.669968	UP
Trpc1	6.94179e-85	0.669406	UP
Synj2bp	2.19181e-70	0.668202	UP
Mir124a-1hg	3.70805e-178	0.656802	UP
Ndrg3	4.80185e-146	0.654682	UP
St3gal1	1.86472e-56	0.64987	UP
Snrnp70	1.17852e-182	0.649575	UP
Gm9856	2.80316e-102	0.64914	UP
Usp2	9.64256e-88	0.64881	UP
Crebzf	5.7823e-77	0.644079	UP
Rbm20	7.91404e-72	0.643954	UP
Crlf3	5.96195e-109	0.642732	UP
Srsf2	1.96526e-103	0.633527	UP
Rgs20	2.45448e-191	0.628906	UP
Abhd17b	3.80156e-64	0.628127	UP
Zfp444	9.81884e-61	0.626848	UP
Gm40477	6.12631e-62	0.625955	UP
Ntn3	6.50441e-137	0.624812	UP
Arl4d	3.22117e-75	0.619905	UP
Krit1	8.80889e-59	0.619635	UP
Gm14508	4.01053e-70	0.619513	UP
Tob2	1.45231e-71	0.617437	UP
A930003O13Rik	1.27512e-71	0.615694	UP
Rnf207	4.00857e-59	0.614233	UP
Mpped2	1.51172e-44	0.61349	UP
Nfkbia	2.08329e-40	0.612688	UP
Spata1	9.39206e-54	0.611256	UP
Crx	3.37797e-132	0.610742	UP
Fam57b	4.18283e-199	0.594349	UP
Elovl4	2.62081e-164	0.591635	UP
E130310I04Rik	1.20537e-41	0.589693	UP
Ppp3cc	2.11054e-111	0.587029	UP
Tuba1b	9.09945e-72	0.586841	UP
Gucd1	2.54462e-39	0.586683	UP
Gtpbp2	2.71831e-66	0.584396	UP
Gulp1	8.57508e-76	0.584334	UP
Wdr17	1.20029e-177	0.582345	UP
Slc16a1	5.90554e-48	0.58169	UP
Doc2b	4.82662e-34	0.581177	UP
Itfg2	2.63652e-43	0.580255	UP
Rp1l1	6.77413e-83	0.580004	UP
Zfp110	2.52294e-74	0.579747	UP
Zfp36l2	2.14404e-74	0.575153	UP
Fnta	2.01542e-59	0.574697	UP
Lrit2	5.51279e-51	0.573461	UP
Gm20139	3.92495e-60	0.571436	UP
Lnpk	1.91191e-53	0.570363	UP
Gmcl1	2.0394e-42	0.569579	UP
Dhdds	2.43234e-56	0.56677	UP
Dpysl3	1.83076e-89	0.566725	UP
Mat2a	1.06211e-94	0.564676	UP
Glul	4.66526e-98	0.562185	UP
Svop	5.01669e-52	0.560398	UP
Tia1	4.50479e-50	0.557933	UP
4930549G23Rik	4.95751e-73	0.557742	UP
Gm17231	2.34282e-51	0.557629	UP
2610037D02Rik	8.86504e-56	0.555178	UP
1700012D14Rik	3.8343e-65	0.55482	UP
Psmd9	3.79741e-48	0.554255	UP
Vamp2	1.36809e-62	0.554109	UP
Prickle1	5.15104e-71	0.553628	UP
Neurod1	5.3984e-105	0.550652	UP
Rapgef5	7.54607e-74	0.549169	UP
Nt5e	5.59818e-36	0.548338	UP
Actg1	8.45084e-57	0.543592	UP
Hmgn2	2.15799e-55	0.543482	UP
Cfl2	1.68554e-46	0.541945	UP
Pitpnc1	3.17327e-78	0.541878	UP
Tra2a	6.29606e-69	0.541233	UP
Tapt1	1.6299e-37	0.540256	UP
Tmbim6	1.67442e-50	0.538471	UP
Zcchc3	4.71435e-73	0.538042	UP
5930430L01Rik	2.50763e-78	0.534223	UP
Oxct1	1.40139e-36	0.533838	UP
Ahr	3.68032e-32	0.533739	UP
Rchy1	1.97985e-47	0.532891	UP
Lims1	7.28272e-45	0.529784	UP
Prph2	0	0.529607	UP
Gbf1	2.84154e-86	0.527693	UP
Rorb	3.05389e-105	0.527599	UP
Trim17	5.38148e-43	0.52446	UP
Tmem108	6.90995e-164	0.523783	UP
Rnf5	1.32933e-89	0.522604	UP
3110056K07Rik	1.28669e-46	0.522087	UP
Nrip1	1.47457e-48	0.520913	UP
Ddit4	2.20198e-39	0.520719	UP
Mau2	1.49836e-41	0.520346	UP
Zfp955b	4.23085e-55	0.519957	UP
Ccdc126	7.37374e-55	0.51979	UP
Slx1b	4.16783e-71	0.519491	UP
Gas7	1.91957e-40	0.518662	UP
Bicral	1.90062e-41	0.516023	UP
Plekhf2	7.60692e-61	0.51569	UP
Grina	2.58311e-55	0.514786	UP
6430590A07Rik	2.07088e-57	0.514636	UP
Mylip	5.99892e-33	0.514576	UP
Sh2d1a	7.87844e-35	0.512627	UP
Pla2g7	2.29274e-27	0.512403	UP
Pde4dip	9.04134e-23	0.511682	UP
Copb1	3.41515e-52	0.51145	UP
Gm44196	4.64214e-61	0.511407	UP
Rnf114	4.99818e-61	0.510399	UP
Mfap3	7.29743e-56	0.509715	UP
Hadha	6.49298e-24	0.509372	UP
Acat1	2.26907e-38	0.508885	UP
Scamp5	4.36133e-36	0.507658	UP
Rmdn1	1.57002e-32	0.506188	UP
Anapc16	1.65156e-32	0.505809	UP
C1ql3	9.44425e-21	0.504113	UP
Clu	1.99356e-36	0.503382	UP
Rdh8	9.00748e-44	0.50232	UP
Rbm4b	1.28427e-39	0.501814	UP
Ccdc51	9.2675e-43	0.501679	UP
Urgcp	7.16306e-68	0.501543	UP
Rbmx	1.80482e-50	0.501443	UP
Col4a3	1.91819e-51	0.501186	UP
Heatr5a	2.84703e-21	0.49905	UP
Nxnl1	1.03741e-37	0.498771	UP
Pias1	1.72882e-56	0.497031	UP
Crtc3	1.2979e-41	0.495843	UP
Cplx4	1.63537e-129	0.495301	UP
Brms1l	1.17785e-35	0.493563	UP
Ccdc24	8.01079e-35	0.492664	UP
Zfp266	1.82012e-34	0.492522	UP
Pura	7.49104e-43	0.492301	UP
Sntb2	3.34685e-44	0.492157	UP
Gm48552	1.94319e-88	0.491557	UP
Pex13	2.01412e-46	0.491118	UP
Sec22a	3.50751e-51	0.490216	UP
Atp6v1b2	3.54146e-40	0.487084	UP
Plcd3	5.0747e-27	0.48361	UP
Vezf1	2.68555e-41	0.483521	UP
Sfxn2	1.34027e-32	0.483109	UP
Wdr31	6.6151e-30	0.4803	UP
A930006I01Rik	6.63724e-24	0.480051	UP
Tnfsf12	3.72228e-30	0.478898	UP
Lrp4	5.5155e-25	0.478785	UP
Bbs7	7.59155e-29	0.47804	UP
Strada	1.15571e-46	0.477597	UP
1110051M20Rik	1.93123e-46	0.473448	UP
Wbp2	1.73321e-45	0.473155	UP
Irf2bp2	7.5787e-54	0.472199	UP
Pnpla3	3.52566e-29	0.472084	UP
Actr1a	2.0174e-39	0.472017	UP
Zbtb38	1.23471e-29	0.470829	UP
Lurap1l	9.99276e-29	0.470526	UP
Gpm6b	4.77754e-62	0.470518	UP
Samd7	4.75955e-29	0.468302	UP
Ccn4	1.2442e-33	0.466278	UP
Zfp740	4.96541e-47	0.466026	UP
Gm16055	5.15546e-53	0.465077	UP
Mef2c	1.28723e-73	0.462225	UP
Mif4gd	1.30532e-47	0.462026	UP
Cpox	3.24643e-34	0.461512	UP
Gramd2	9.49143e-22	0.46028	UP
Add1	1.16053e-26	0.459819	UP
Nipsnap2	6.96498e-35	0.458694	UP
Slc1a7	3.4286e-22	0.458336	UP
Impg1	1.4596e-50	0.457426	UP
Trafd1	1.12895e-29	0.456571	UP
Sesn1	8.73257e-21	0.456445	UP
Per3	4.3365e-41	0.456173	UP
Bicdl1	1.88747e-47	0.456048	UP
Tmcc1	2.55273e-50	0.454593	UP
Oxa1l	1.40109e-31	0.453934	UP
Tmem9	2.30025e-43	0.451671	UP
Camk2g	3.28308e-32	0.450953	UP
Fabp12	1.14011e-44	0.450573	UP
Llgl2	7.39551e-21	0.448996	UP
Fbxl5	6.24884e-35	0.448464	UP
P4htm	7.16967e-30	0.446426	UP
Phyhipl	5.04019e-30	0.446085	UP
Nfic	3.57937e-24	0.445445	UP
Mok	7.5094e-17	0.445325	UP
Alpl	5.57507e-25	0.444249	UP
Hnrnpf	1.78058e-38	0.444189	UP
Rbm39	3.16398e-108	0.442646	UP
Pdhb	2.53704e-30	0.441511	UP
Ccnl2	1.75974e-28	0.440462	UP
Bcl6	1.84986e-23	0.440235	UP
Por	4.48203e-28	0.438683	UP
Ergic1	4.22356e-32	0.437808	UP
Bmt2	4.5756e-21	0.437678	UP
Slc2a1	4.01341e-17	0.437356	UP
Thap3	8.24628e-41	0.436188	UP
Klhl23	8.33909e-21	0.435166	UP
Chp1	3.17007e-33	0.434598	UP
Slc35b1	3.94838e-36	0.434572	UP
Idh1	4.08269e-34	0.434522	UP
Thoc1	2.76434e-13	0.433417	UP
Plekha2	1.31243e-23	0.433125	UP
Ago3	1.61223e-13	0.431703	UP
Itch	1.21571e-13	0.429682	UP
Akap10	3.6568e-18	0.429217	UP
Tex261	4.9593e-26	0.428053	UP
Rrnad1	4.00434e-34	0.427808	UP
Lca5	6.4704e-24	0.427479	UP
Terf1	7.05658e-20	0.427094	UP
Dnajb4	9.12473e-34	0.425937	UP
Nlk	3.54664e-58	0.425542	UP
Peli3	1.15565e-16	0.425104	UP
Zfp787	4.47459e-24	0.424596	UP
Lypla1	1.56825e-28	0.424061	UP
Laptm4b	2.6922e-42	0.423366	UP
Rasgef1b	6.59632e-27	0.422077	UP
Got2	1.60193e-23	0.420846	UP
Fam45a	5.49078e-20	0.420046	UP
Susd3	6.11946e-24	0.41996	UP
Cpeb3	4.37342e-22	0.419021	UP
Pacsin1	9.4961e-21	0.418879	UP
Pnkd	1.18992e-22	0.41788	UP
Bmpr1a	4.65112e-29	0.41775	UP
Mtif2	2.38356e-15	0.417412	UP
Taok3	6.59317e-58	0.416975	UP
Gm4258	4.87676e-18	0.416488	UP
Npepps	3.87931e-31	0.416278	UP
Pias3	1.25331e-24	0.416031	UP
Taz	1.23248e-34	0.415931	UP
Phc2	4.45007e-22	0.413987	UP
Desi2	9.11577e-18	0.413956	UP
Svil	4.11766e-12	0.413454	UP
Camk2d	1.32245e-119	0.413414	UP
Tpd52	1.38326e-55	0.413328	UP
Sec62	2.41431e-22	0.413022	UP
Dgat1	1.06034e-36	0.412823	UP
Lyrm9	9.40689e-36	0.411043	UP
Ppp1r10	1.6573e-11	0.410262	UP
Rhbdl3	1.66579e-20	0.409996	UP
Fance	1.60406e-18	0.409894	UP
Zfyve28	1.03697e-24	0.409276	UP
Smim14	4.1673e-18	0.40925	UP
Limk2	3.25606e-25	0.408741	UP
Sppl3	4.91158e-21	0.40839	UP
Ube2j2	4.18206e-25	0.408261	UP
Elavl1	1.17556e-17	0.406668	UP
Scarb1	2.25231e-22	0.406629	UP
Slc31a1	2.61485e-29	0.40618	UP
Frmd4b	3.72154e-116	0.405713	UP
Khsrp	1.70485e-18	0.404958	UP
Ttc9c	1.48752e-19	0.404753	UP
Gm16124	2.80691e-25	0.403793	UP
Tmem138	1.80137e-30	0.403224	UP
Lman2l	6.58481e-28	0.402678	UP
Rabgef1	2.83795e-31	0.402539	UP
Bnip3l	3.84856e-27	0.402391	UP
Dusp8	2.92768e-24	0.402136	UP
Gnaz	2.093e-18	0.400107	UP
Rnf11	2.01716e-25	0.399246	UP
Ubald2	5.23949e-28	0.398932	UP
Cnrip1	6.74826e-19	0.39876	UP
B4galt1	2.01736e-16	0.396939	UP
Pcmtd1	2.52527e-14	0.396465	UP
Slc38a9	5.39566e-14	0.396292	UP
Kank1	9.24768e-27	0.395787	UP
Ammecr1	1.48538e-19	0.395499	UP
Srr	4.60516e-29	0.395294	UP
Zfc3h1	1.52237e-10	0.394953	UP
Abhd18	4.71518e-14	0.394009	UP
Mfap1a	1.84407e-33	0.393251	UP
Gpr137c	2.12239e-14	0.393214	UP
Inka2	3.80067e-23	0.392636	UP
Snhg20	4.19432e-33	0.391961	UP
Trim26	9.28131e-13	0.391745	UP
Fntb	7.17577e-22	0.391254	UP
Abhd4	6.5387e-39	0.390775	UP
P4ha1	6.36832e-13	0.390761	UP
Rufy1	2.47614e-12	0.390645	UP
5031425E22Rik	8.00756e-15	0.390479	UP
Gjd2	6.12983e-38	0.390208	UP
Ccdc117	2.85205e-09	0.38879	UP
Gna12	6.52652e-25	0.388749	UP
Sf3b4	5.11746e-73	0.388434	UP
Arhgap24	1.54215e-19	0.3882	UP
Maz	3.25891e-44	0.387695	UP
Rab5b	1.85908e-30	0.386859	UP
Tmem135	8.81215e-17	0.386828	UP
Hlcs	2.27213e-25	0.386725	UP
Copg2	2.42853e-19	0.385629	UP
Gatad2b	3.52567e-13	0.38558	UP
Mynn	1.22758e-23	0.385378	UP
Slc38a3	1.48652e-18	0.38529	UP
Gm11342	3.65607e-11	0.383618	UP
Ccnq	2.10785e-31	0.383573	UP
Pigs	2.86615e-27	0.383384	UP
Timm9	2.2255e-26	0.383191	UP
Rnf6	5.65377e-23	0.382819	UP
R3hcc1l	3.68363e-13	0.382442	UP
Mtch2	9.10826e-34	0.382101	UP
Nim1k	1.00968e-13	0.382063	UP
Stam2	1.11181e-15	0.381547	UP
Dhx30	1.40473e-11	0.38135	UP
Zfr	2.03131e-14	0.381346	UP
Mtfr1	2.05359e-21	0.381018	UP
Zbtb7a	1.1291e-19	0.380617	UP
Dusp12	3.07273e-24	0.380496	UP
Cul5	2.72408e-20	0.380268	UP
Ccdc58	3.41045e-24	0.378952	UP
Upf3b	2.05244e-23	0.378667	UP
Amz2	4.59442e-21	0.37865	UP
Spata7	1.45945e-17	0.378127	UP
Hint3	1.10479e-33	0.377929	UP
Zfp983	3.04477e-37	0.377751	UP
Rs1	1.51904e-61	0.377529	UP
Ggps1	1.67267e-14	0.377266	UP
Ern1	1.19539e-08	0.376832	UP
Spry2	9.64767e-19	0.376706	UP
Ilf2	5.19915e-15	0.376398	UP
Ntng2	2.29166e-11	0.376205	UP
Mdm1	1.03911e-15	0.376154	UP
Akap8	5.65798e-12	0.376098	UP
Dnajb12	2.94628e-28	0.375982	UP
Als2	6.19701e-08	0.375801	UP
Hnrnph3	3.39645e-21	0.375456	UP
Slc6a6	1.33813e-116	0.374997	UP
Kif2a	4.82781e-12	0.374848	UP
Bfar	9.111e-32	0.374653	UP
Mbnl2	1.48884e-44	0.373334	UP
Borcs5	3.08336e-12	0.373306	UP
Ccnt1	2.29709e-14	0.373088	UP
Mettl16	2.8233e-12	0.372868	UP
Tm7sf3	1.15192e-13	0.372635	UP
Pip4k2c	1.66619e-17	0.371727	UP
Klhl36	2.64355e-12	0.37156	UP
Faf2	4.41165e-13	0.371545	UP
Rdh14	9.22382e-31	0.369108	UP
Srrm1	1.28385e-22	0.367908	UP
Ube2r2	6.94264e-17	0.367761	UP
Pcyt2	2.77629e-19	0.367709	UP
Cbfa2t2	1.26103e-10	0.367426	UP
Pnn	7.17788e-18	0.367374	UP
Snx10	3.08325e-18	0.367234	UP
Arhgap31	2.43851e-14	0.36693	UP
Eif4ebp2	7.20577e-26	0.366436	UP
Pofut1	2.66269e-25	0.366225	UP
Pcbp1	4.39062e-26	0.365893	UP
Mettl25	4.35309e-14	0.365567	UP
2810013P06Rik	1.73393e-20	0.364958	UP
Drd4	1.65439e-10	0.363691	UP
Vopp1	7.21789e-14	0.363678	UP
Ptp4a2	3.82333e-11	0.363195	UP
Cab39l	2.81582e-11	0.36292	UP
Agpat5	1.46963e-15	0.361981	UP
Klhl12	7.46085e-09	0.361483	UP
Bdh1	5.5231e-36	0.361375	UP
Cdc40	7.56532e-15	0.360878	UP
Capn15	1.4646e-09	0.360348	UP
Sdc4	2.05208e-15	0.360123	UP
Luzp1	3.51566e-06	0.360114	UP
Acvr2b	4.52438e-22	0.359935	UP
Etfa	1.46336e-15	0.359886	UP
Eefsec	1.32091e-19	0.358651	UP
Secisbp2	6.17465e-13	0.357133	UP
Dtx3	6.48343e-12	0.355594	UP
Zscan26	1.15904e-12	0.355511	UP
Tigd2	1.77022e-14	0.355167	UP
Pea15a	1.01986e-14	0.355123	UP
Gm48505	1.5649e-13	0.354901	UP
D1Ertd622e	7.23187e-12	0.354714	UP
2610008E11Rik	1.71214e-15	0.354292	UP
Letm2	1.20913e-28	0.353479	UP
Ndufa10	8.38115e-10	0.353103	UP
Nsf	1.30866e-15	0.352821	UP
Ttc14	5.84235e-12	0.351814	UP
Katnbl1	7.22317e-15	0.351506	UP
Ipo5	3.63279e-10	0.350745	UP
Msi1	1.68078e-18	0.350711	UP
Phf14	1.68471e-09	0.350598	UP
Fam120b	2.6571e-25	0.349496	UP
Asb8	1.22955e-29	0.349114	UP
Pcif1	5.13697e-15	0.348466	UP
Mapre3	7.90354e-15	0.348101	UP
Yipf5	6.41066e-23	0.347128	UP
Gspt1	1.26433e-08	0.346934	UP
Cebpg	5.04957e-30	0.346753	UP
Rab43	6.51894e-11	0.346717	UP
Tacc1	6.29177e-08	0.346542	UP
Alkbh1	5.96912e-09	0.34637	UP
Slc17a1	2.04367e-18	0.346243	UP
Zfp692	1.29519e-10	0.346017	UP
Fam122a	1.3953e-27	0.345391	UP
Zfand6	6.44526e-11	0.345039	UP
Tmem9b	5.95437e-37	0.344597	UP
Vps37c	1.89814e-14	0.344072	UP
Fgfr1op2	1.28801e-20	0.343838	UP
Prr14	7.53915e-13	0.343657	UP
Cs	5.49939e-21	0.34309	UP
Atxn7l3b	1.31978e-08	0.342784	UP
Ecsit	1.99868e-16	0.34115	UP
Sag	6.95629e-227	0.341077	UP
Hnrnpl	9.13787e-14	0.340816	UP
Dcun1d3	4.43278e-07	0.340239	UP
Gps2	9.64623e-10	0.340158	UP
Lztfl1	5.66224e-09	0.339157	UP
Ctdspl2	2.0071e-06	0.338989	UP
B230219D22Rik	6.65796e-16	0.338294	UP
Alkbh5	7.28895e-13	0.338266	UP
Iffo1	5.97471e-20	0.337561	UP
Cep78	1.97404e-11	0.337263	UP
Pdzd2	6.51652e-25	0.336802	UP
Dlst	1.0295e-23	0.336547	UP
Clcn3	1.32232e-10	0.336085	UP
Rabgap1	6.32982e-06	0.336046	UP
Mecr	4.95688e-06	0.335098	UP
Rnf14	4.34688e-12	0.334715	UP
Tjp1	3.86985e-09	0.334672	UP
Rhbdd2	9.79539e-23	0.334454	UP
Arfgap1	6.15812e-16	0.33428	UP
Sugp1	1.60077e-20	0.334151	UP
Gdpd1	9.49051e-19	0.333716	UP
Serinc4	7.56601e-17	0.332875	UP
Gpr152	7.97135e-15	0.332698	UP
Pex2	1.88596e-16	0.332669	UP
Cnbd2	1.736e-17	0.332655	UP
Klhdc10	1.55148e-07	0.332641	UP
Krcc1	5.05671e-29	0.332526	UP
Ubqln2	2.36448e-24	0.332162	UP
Ankrd33	2.51816e-11	0.332053	UP
Fbxo33	6.77536e-11	0.331958	UP
Ppm1d	3.7663e-11	0.331947	UP
Osbpl9	2.49463e-10	0.33174	UP
Cyb5r1	1.2731e-17	0.331676	UP
Arhgef26	1.45406e-10	0.331447	UP
Ginm1	1.62881e-32	0.330978	UP
Map2k2	3.36943e-09	0.330165	UP
F630040K05Rik	1.02082e-06	0.32993	UP
Orc2	4.97967e-12	0.329763	UP
Abcg1	3.26573e-07	0.329181	UP
Siah1a	5.89155e-18	0.328708	UP
Ift122	4.82435e-08	0.328556	UP
Pip4p1	6.40843e-23	0.327073	UP
Plekhb1	2.79278e-06	0.326931	UP
Ulk2	0.000161408	0.326638	UP
Pacs1	4.70033e-06	0.326335	UP
Tmx2	2.34874e-19	0.326219	UP
Ccdc191	9.31184e-11	0.32612	UP
Xylt1	3.27738e-16	0.325889	UP
Pdhx	8.90506e-18	0.325842	UP
A930004D18Rik	2.08853e-15	0.325548	UP
Agl	3.48908e-09	0.325379	UP
Sik3	7.10037e-12	0.325162	UP
Mfap1b	1.59042e-20	0.324929	UP
C87436	3.27746e-17	0.324754	UP
Ccar1	1.71668e-07	0.324734	UP
Sec14l2	4.69456e-13	0.324005	UP
A930015D03Rik	8.50908e-11	0.323693	UP
Ttc19	2.8988e-08	0.323545	UP
2025-03-02	7.23555e-12	0.323449	UP
Gns	2.14007e-08	0.322962	UP
Prdm1	1.46136e-07	0.322616	UP
Bhlhe41	2.82456e-10	0.322563	UP
Tmem60	3.47667e-25	0.322466	UP
Ift140	4.71533e-14	0.322279	UP
Zfp281	5.74989e-12	0.321488	UP
Ppt1	4.60562e-13	0.321196	UP
Riok3	3.20999e-11	0.319855	UP
Adipor2	1.49962e-11	0.319798	UP
Dlat	1.24079e-12	0.318709	UP
Kcnj14	4.45875e-07	0.317863	UP
Gpcpd1	1.37641e-05	0.3173	UP
Paqr4	1.58068e-15	0.316991	UP
Mob4	2.76795e-08	0.316914	UP
Sugp2	4.12911e-08	0.316881	UP
Tmem11	8.87722e-21	0.315634	UP
Stim1	0.0162522	0.315333	UP
Klhl18	4.09735e-07	0.314621	UP
Dpf3	1.26264e-47	0.3143	UP
Kansl3	1.52742e-09	0.314293	UP
Sf3a2	1.09517e-36	0.313982	UP
Mtfp1	1.11315e-31	0.313968	UP
Psmd13	4.15081e-16	0.313333	UP
Rnf2	3.45468e-13	0.313159	UP
Rnf169	5.90888e-07	0.313106	UP
Amn1	1.73661e-16	0.312922	UP
Kmt5a	1.69289e-14	0.31286	UP
Ldah	8.6894e-19	0.312766	UP
Atp2c1	3.25839e-06	0.312507	UP
Kdm5c	0.0298608	0.312376	UP
Rhebl1	1.34285e-14	0.312373	UP
Dazap2	7.87201e-18	0.312227	UP
1500011B03Rik	4.8038e-19	0.31215	UP
Kdm3b	1.17176e-05	0.311758	UP
Hook2	1.06914e-11	0.311524	UP
Zfp1	3.35606e-14	0.311497	UP
Pdzph1	9.05205e-47	0.310762	UP
Ptpn2	1.65572e-06	0.310387	UP
Radil	1.06421e-08	0.309658	UP
Phf20l1	2.26999e-07	0.309493	UP
Fam222a	1.16049e-06	0.308938	UP
Med6	8.33777e-09	0.308771	UP
Slc25a12	2.41868e-06	0.308533	UP
Mapre2	0.00245094	0.308144	UP
Eno2	3.05668e-08	0.307847	UP
Dpy30	0.00835008	0.307784	UP
Tmco3	0.00163203	0.307774	UP
Wwox	6.39083e-21	0.307697	UP
Copz1	1.27453e-26	0.307547	UP
Baz2b	5.72962e-36	0.306742	UP
Prr14l	1.72505e-07	0.306698	UP
Tmem165	1.88053e-09	0.306331	UP
Arhgap39	7.61678e-07	0.306192	UP
Nfatc3	9.77427e-05	0.306139	UP
Ngdn	6.97586e-17	0.305693	UP
Ip6k1	8.21653e-08	0.305645	UP
Sirt3	2.41434e-20	0.305492	UP
Cryzl1	3.01538e-08	0.305441	UP
Arl6	9.01238e-07	0.305137	UP
Fam49b	8.85892e-09	0.304898	UP
Mast2	1.59082e-07	0.304628	UP
Plppr4	1.38806e-15	0.304514	UP
Xpo7	0.0116094	0.30426	UP
Tor1aip2	8.88269e-08	0.304037	UP
Nub1	8.5528e-06	0.303302	UP
Ankrd33b	4.03485e-33	0.30268	UP
Tmx1	1.85809e-09	0.301702	UP
Kansl1	3.26497e-13	0.301072	UP
Gm10544	2.465e-11	0.300893	UP
Sdhd	2.68909e-28	0.300875	UP
Trappc8	0.00182622	0.300382	UP
Kcmf1	3.14124e-06	0.299881	UP
Ssbp2	1.098e-22	0.299307	UP
Vps37b	1.29354e-09	0.29881	UP
Ufsp2	3.32829e-09	0.297543	UP
Sdf2	4.69882e-15	0.297276	UP
Cdc42ep3	1.31623e-05	0.297137	UP
Arpc1a	9.66591e-10	0.29683	UP
Stat1	1.10508e-06	0.29665	UP
Tmx4	2.16063e-08	0.296568	UP
Mrpl4	5.20746e-22	0.296513	UP
Arl8a	4.65833e-34	0.296044	UP
Dusp22	1.37835e-09	0.295913	UP
Wdr33	5.89554e-07	0.295871	UP
Lpcat1	1.37092e-06	0.295687	UP
Cdip1	4.75294e-10	0.295566	UP
Morn1	2.25268e-05	0.295527	UP
Zfp397	3.82293e-11	0.295254	UP
Lrit1	5.04485e-10	0.294856	UP
Glud1	1.80987e-05	0.29417	UP
Zfp949	4.22797e-13	0.29371	UP
Rffl	6.82355e-09	0.293502	UP
Arfgap2	4.39478e-10	0.293315	UP
Atf7	0.01529	0.293153	UP
Snrnp48	8.24147e-07	0.293142	UP
Wwc2	0.000347452	0.292925	UP
Fam222b	1.06052e-12	0.292918	UP
Syngr1	4.3268e-08	0.292606	UP
Hnrnph2	2.59702e-15	0.292513	UP
Scmh1	3.88217e-05	0.292426	UP
Enah	1.97338e-07	0.292104	UP
Narf	1.43524e-16	0.292095	UP
Cers4	5.01058e-06	0.291382	UP
Kdelr1	1.20651e-19	0.291253	UP
Aqp1	1.46163e-07	0.291178	UP
Angel2	4.12166e-11	0.291168	UP
Rnf181	6.45193e-20	0.290668	UP
Grtp1	0.000431426	0.290571	UP
Zfp612	4.50007e-16	0.290368	UP
Hist1h2be	2.54334e-08	0.290156	UP
Chchd3	1.45863e-07	0.290146	UP
Stxbp1	1.60041e-12	0.289883	UP
Tcea1	0.00802826	0.289635	UP
Gdi2	4.7948e-05	0.289624	UP
Snw1	6.03249e-08	0.289543	UP
Trappc12	1.31298e-11	0.289352	UP
Slbp	1.98177e-07	0.289249	UP
Cerkl	0.00441674	0.289184	UP
2025-03-01	2.81581e-99	0.288637	UP
Tmem216	3.28064e-09	0.288511	UP
Slc3a2	0.0017535	0.287953	UP
Ppp4c	3.15478e-38	0.287294	UP
Cox11	8.44677e-07	0.28712	UP
Poc1b	0.000390062	0.287023	UP
Ccdc57	8.52037e-06	0.286173	UP
Gabpb2	1.64831e-09	0.285841	UP
Cirbp	1.47097e-14	0.285835	UP
Ube4b	7.7598e-06	0.285636	UP
Ube2i	4.20972e-08	0.285373	UP
Chsy1	0.0236466	0.285236	UP
Srsf1	3.81707e-07	0.284997	UP
Hpcal1	8.8774e-10	0.284392	UP
Mreg	2.49444e-05	0.284329	UP
H2-D1	7.37439e-07	0.284082	UP
Tnks2	0.0167002	0.284075	UP
Rps6kb1	0.000316188	0.28332	UP
Rspry1	4.23025e-05	0.283044	UP
Tdrd7	0.000330181	0.282743	UP
Tmem128	2.12252e-17	0.282231	UP
Dnm2	0.00051639	0.282133	UP
Tmlhe	3.76863e-15	0.281759	UP
Celf2	8.01674e-55	0.281719	UP
Styx	0.00119271	0.28146	UP
Pex14	0.00249895	0.28096	UP
Ppp1r42	0.0474	0.280958	UP
Dgke	0.00739562	0.280642	UP
Eml1	0.00465048	0.28056	UP
Ndufaf7	1.92637e-10	0.280028	UP
Eml6	0.000135813	0.279784	UP
Qrich1	7.44967e-05	0.27966	UP
Ngrn	3.4251e-19	0.279641	UP
Cldnd1	9.88296e-13	0.279524	UP
Nsmce3	8.25115e-17	0.279223	UP
Stxbp3	7.15826e-11	0.279013	UP
Ccnh	5.43301e-10	0.2788	UP
Glmn	1.9448e-13	0.278649	UP
Ppef2	0.00325241	0.278521	UP
Golgb1	2.34875e-05	0.278443	UP
Med31	5.75439e-13	0.278154	UP
Large1	5.73014e-12	0.278063	UP
Prmt7	0.000544804	0.27805	UP
Eif2s3y	0.0233998	0.27785	UP
Tmtc3	0.00856095	0.276078	UP
Pter	2.94015e-07	0.276021	UP
Sympk	2.56661e-05	0.275883	UP
Hmox2	9.05461e-13	0.275729	UP
Egln1	0.00030211	0.275333	UP
Spint2	2.61063e-10	0.275053	UP
Fbxw2	4.60496e-06	0.27476	UP
Tmem42	1.42441e-18	0.274628	UP
Armh3	0.00033881	0.274547	UP
Phlpp2	8.51931e-05	0.273949	UP
1700029J07Rik	1.95029e-07	0.273417	UP
Nono	9.52563e-07	0.273399	UP
Ppp2r2b	8.03547e-66	0.273145	UP
Impact	1.07249e-06	0.272731	UP
Max	1.18403e-08	0.272728	UP
Srpk2	3.14902e-09	0.272703	UP
Snap23	3.10425e-08	0.272629	UP
Rab3a	6.66777e-10	0.272302	UP
Pde8b	3.34837e-10	0.271767	UP
Uri1	0.000211992	0.271683	UP
Ttc17	2.58336e-05	0.27134	UP
Naa20	4.32886e-06	0.271253	UP
Lrp11	1.36792e-09	0.271237	UP
Otx2	0.000102313	0.271199	UP
Hexdc	6.40439e-05	0.271039	UP
Iscu	3.46494e-13	0.27094	UP
Srsf11	8.13656e-08	0.270836	UP
Ccz1	0.000766278	0.270673	UP
Pex5l	1.25334e-71	0.270029	UP
Cwf19l2	0.0047081	0.269986	UP
Tex264	4.70446e-11	0.269958	UP
Mrps10	0.000134374	0.268978	UP
Brd4	0.00026138	0.268911	UP
Opa3	5.80543e-14	0.268344	UP
Caap1	3.97854e-06	0.267859	UP
Ttc5	4.99442e-11	0.267806	UP
Retreg2	3.89622e-17	0.267558	UP
Bclaf1	8.47237e-05	0.267073	UP
Tbc1d12	0.0206224	0.26685	UP
Csnk1g1	5.25135e-06	0.266403	UP
Ppargc1b	0.000508717	0.266268	UP
Ndfip1	7.0976e-07	0.265924	UP
Tnip2	0.000141586	0.265621	UP
Sh3gl1	1.53483e-15	0.265505	UP
Clasrp	4.12579e-11	0.265415	UP
Mtmr6	4.01254e-05	0.265242	UP
Esrrb	9.27986e-15	0.265222	UP
Shisa4	1.36517e-21	0.264953	UP
Ddx52	3.65352e-14	0.264796	UP
Ppm1n	0.00751907	0.26422	UP
Gpsm2	1.28071e-05	0.264107	UP
Fbxl12	7.82413e-09	0.263623	UP
Gpi1	2.53032e-08	0.26327	UP
Retreg3	1.81661e-07	0.262787	UP
Sec61a2	1.40868e-11	0.262732	UP
Itgb1	0.0040373	0.262684	UP
Atf4	1.42629e-06	0.262526	UP
Ssbp4	0.00837465	0.261412	UP
Ap3b2	4.60112e-08	0.261409	UP
Dtnb	0.0180736	0.26125	UP
Ppt2	5.21038e-18	0.26091	UP
Ppp6c	6.38123e-05	0.260427	UP
Ppp6r2	1.58947e-05	0.260304	UP
Rnf8	4.21613e-06	0.260074	UP
Irf2bp1	7.13877e-21	0.259925	UP
Uckl1os	5.35311e-07	0.259921	UP
Ddx50	0.0294543	0.259884	UP
Necap1	4.5858e-09	0.259816	UP
Uqcrc2	3.71632e-08	0.259745	UP
Pdss1	1.36377e-09	0.259745	UP
6720427I07Rik	6.23778e-09	0.25966	UP
Ndufs1	4.98007e-06	0.259262	UP
Rbbp4	7.10553e-06	0.258163	UP
Psmd5	6.11634e-12	0.257883	UP
Slc4a8	4.16168e-05	0.257373	UP
Rbm3	3.65221e-05	0.257186	UP
Cenpc1	0.000319555	0.256989	UP
Psmd1	0.00795875	0.256924	UP
Phactr1	5.33922e-14	0.256839	UP
Cep57	5.0169e-06	0.256703	UP
Hsbp1l1	4.44401e-07	0.256412	UP
Med15	0.00200304	0.256369	UP
Trib1	0.00455051	0.255709	UP
Snap25	2.16972e-18	0.255657	UP
Tnpo1	2.45243e-21	0.255586	UP
Cxxc4	0.000118657	0.25542	UP
Ptges2	1.81638e-11	0.255146	UP
Puf60	3.15732e-07	0.255112	UP
Ddhd1	2.78724e-14	0.254977	UP
Polr3f	3.20872e-05	0.254974	UP
Ppil2	1.33232e-07	0.25455	UP
Pfn2	2.06592e-07	0.25451	UP
Sfi1	2.76583e-08	0.254114	UP
Rbm48	1.90356e-11	0.253933	UP
Rhobtb1	0.000540587	0.253859	UP
Eps15l1	0.000363851	0.253704	UP
Sntg2	8.01056e-07	0.253655	UP
Nicn1	1.33484e-16	0.253547	UP
Glo1	2.39785e-08	0.253283	UP
Bzw2	1.39148e-05	0.253125	UP
Pou6f1	1.37799e-06	0.253051	UP
Tmem161b	0.00948237	0.252517	UP
Psmg2	1.97984e-08	0.252416	UP
Atp6v0e2	1.08387e-09	0.252215	UP
Slf1	0.000428165	0.252134	UP
Mxi1	4.44766e-06	0.25205	UP
Timm17a	2.53051e-07	0.252037	UP
Osbpl2	1.32709e-07	0.251987	UP
Cstf3	0.0318889	0.251981	UP
Rhbdd3	8.65054e-13	0.251454	UP
Ankrd12	4.19433e-23	0.25135	UP
Strip1	4.51243e-09	0.251022	UP
Thoc7	0.00393545	0.251001	UP
Kdm5b	4.63845e-06	0.250794	UP
Chn1	0.00369204	0.250618	UP
Tmsb10	3.4185e-05	0.250545	UP
Osbp2	1.45859e-11	0.250156	UP
Set	1.50005e-56	-0.25003	DOWN
Cpeb4	9.31843e-60	-0.25037	DOWN
Lifr	2.07638e-63	-0.250494	DOWN
Smg7	2.84276e-61	-0.250867	DOWN
Fkbp8	1.80784e-51	-0.251105	DOWN
Lyar	1.45612e-65	-0.251863	DOWN
Spata5	2.95393e-53	-0.251944	DOWN
Supt16	1.63785e-56	-0.252076	DOWN
Dhx9	3.13122e-57	-0.2525	DOWN
Trip12	3.50429e-74	-0.252517	DOWN
Osgep	1.20442e-50	-0.252632	DOWN
Pdzd8	4.12331e-48	-0.253442	DOWN
Psmd8	2.6554e-46	-0.253645	DOWN
Gngt2	1.52726e-100	-0.25384	DOWN
Tmtc2	3.77764e-43	-0.254019	DOWN
Gapdh	3.66109e-10	-0.254546	DOWN
Hnrnpa2b1	1.33858e-70	-0.254644	DOWN
Cct4	6.7611e-54	-0.254906	DOWN
Eef1d	7.54219e-43	-0.256722	DOWN
Trir	6.85008e-56	-0.256933	DOWN
Pard3	5.64496e-58	-0.257394	DOWN
Zfp644	5.71337e-71	-0.25752	DOWN
Bex2	5.82278e-57	-0.258306	DOWN
Klc3	5.13157e-47	-0.259831	DOWN
Psmb3	1.08112e-45	-0.260299	DOWN
Pop5	8.85405e-49	-0.260646	DOWN
Commd1	6.96338e-74	-0.260745	DOWN
Timm10b	1.3755e-47	-0.261024	DOWN
Prrc2a	1.16664e-48	-0.26155	DOWN
Snrnp200	3.997e-54	-0.261573	DOWN
Foxo3	9.76243e-61	-0.261842	DOWN
Cct7	4.08638e-46	-0.262086	DOWN
Tnrc6a	1.39723e-64	-0.262654	DOWN
Ywhae	3.06164e-70	-0.262788	DOWN
Xrcc6	2.77028e-53	-0.263003	DOWN
1810013L24Rik	3.95127e-59	-0.263922	DOWN
Smc1a	9.69352e-56	-0.264118	DOWN
Cst3	1.19642e-29	-0.264148	DOWN
Jag1	8.1903e-64	-0.265072	DOWN
Immp2l	1.10833e-33	-0.26583	DOWN
Cct8	2.59006e-48	-0.266187	DOWN
Cox5b	3.37554e-50	-0.266562	DOWN
Arhgap26	2.16446e-56	-0.266633	DOWN
Suz12	4.07284e-64	-0.26678	DOWN
Slc25a4	5.96908e-69	-0.266895	DOWN
Tm9sf3	3.36181e-59	-0.267201	DOWN
Stox2	1.4665e-51	-0.267503	DOWN
Cnot1	6.30854e-73	-0.267755	DOWN
Cox16	2.92005e-58	-0.267913	DOWN
Ndufb4	3.69308e-45	-0.268469	DOWN
Hivep1	9.16499e-59	-0.268536	DOWN
Wnk1	5.31032e-77	-0.268576	DOWN
Nup153	1.37577e-63	-0.268901	DOWN
Micos13	5.62333e-44	-0.270939	DOWN
Phf5a	1.99203e-56	-0.271249	DOWN
Psmc5	7.91556e-52	-0.271348	DOWN
Ssx2ip	1.59032e-54	-0.271663	DOWN
Ran	4.10424e-56	-0.271924	DOWN
Cycs	5.22539e-45	-0.272599	DOWN
Fndc3b	2.16473e-57	-0.272841	DOWN
Psma2	9.31361e-55	-0.273219	DOWN
Zfp407	4.98578e-59	-0.274337	DOWN
Rbm8a	1.57458e-57	-0.274926	DOWN
Rbx1	4.98471e-65	-0.275005	DOWN
Pfdn2	1.21078e-53	-0.275155	DOWN
Sptan1	1.97616e-65	-0.275369	DOWN
Epc2	1.62872e-64	-0.275498	DOWN
Hipk1	1.26855e-52	-0.275759	DOWN
Nol7	3.57404e-52	-0.276263	DOWN
Jarid2	2.33046e-68	-0.276988	DOWN
Arr3	1.81104e-231	-0.276989	DOWN
Ranbp1	6.77391e-48	-0.277252	DOWN
Cnpy2	1.31829e-47	-0.277962	DOWN
Gm15614	2.53577e-64	-0.278216	DOWN
Hnrnpu	3.34287e-77	-0.278481	DOWN
Cct5	1.85664e-60	-0.279136	DOWN
Bcas2	2.1234e-55	-0.279515	DOWN
Zfp385b	8.84741e-54	-0.280471	DOWN
Klf12	1.63447e-61	-0.280697	DOWN
Ankrd17	1.64932e-71	-0.281081	DOWN
Ndufb2	2.58268e-50	-0.281188	DOWN
Cox6a1	7.23348e-67	-0.28129	DOWN
Gucy2f	2.91448e-79	-0.282004	DOWN
Anp32b	3.91756e-54	-0.282093	DOWN
Crocc	2.56556e-83	-0.282558	DOWN
Ndufab1	2.61669e-57	-0.282704	DOWN
Fryl	5.68441e-88	-0.282849	DOWN
Ythdf3	4.41682e-69	-0.283378	DOWN
Hspd1	2.83438e-57	-0.284336	DOWN
Rpl35	3.84285e-55	-0.28474	DOWN
Fkbp2	5.51415e-43	-0.284912	DOWN
Cebpzos	1.1604e-52	-0.286604	DOWN
Zcchc7	1.21746e-70	-0.287088	DOWN
Ppia	9.10806e-113	-0.287348	DOWN
Fis1	2.5184e-57	-0.288163	DOWN
Epb41l4aos	4.74145e-60	-0.288276	DOWN
Slc25a3	1.71736e-77	-0.288962	DOWN
Srgap3	3.06314e-57	-0.289817	DOWN
Stat3	1.50294e-58	-0.290124	DOWN
Sdhaf4	4.98264e-46	-0.290307	DOWN
Ranbp2	1.41004e-78	-0.2904	DOWN
H2afz	8.68295e-78	-0.290601	DOWN
Arrdc3	5.65638e-71	-0.290982	DOWN
Pdcd5	3.6259e-50	-0.291167	DOWN
Azin1	1.43862e-67	-0.291657	DOWN
Zfp516	1.28336e-76	-0.292168	DOWN
Dek	2.29081e-74	-0.292182	DOWN
Ndufa11	2.89075e-56	-0.293991	DOWN
Atp11a	2.2827e-81	-0.294357	DOWN
Dst	3.08789e-48	-0.294828	DOWN
Clta	3.10022e-75	-0.295101	DOWN
Pde8a	7.36943e-72	-0.295444	DOWN
Gse1	8.29424e-69	-0.295496	DOWN
Ndufv1	1.40698e-61	-0.295812	DOWN
Cct6a	6.605e-60	-0.297075	DOWN
Rnf123	1.13574e-67	-0.297209	DOWN
Snhg12	9.84263e-63	-0.299415	DOWN
Rpl22l1	1.3275e-70	-0.300102	DOWN
Eif4a2	5.99266e-75	-0.300837	DOWN
Stard10	2.13202e-55	-0.301229	DOWN
Sec11c	1.30073e-50	-0.301515	DOWN
Rpl10	6.22065e-74	-0.301893	DOWN
Sec61b	3.98735e-47	-0.302345	DOWN
Fam120a	1.2811e-80	-0.303377	DOWN
Fxr1	9.01612e-70	-0.304193	DOWN
Dnaja1	3.5991e-70	-0.30432	DOWN
Mbnl1	1.15772e-86	-0.304418	DOWN
Picalm	1.05484e-65	-0.304801	DOWN
Gm17018	1.32807e-74	-0.306022	DOWN
Atp5d	8.1718e-76	-0.30709	DOWN
Dnajb6	5.95486e-75	-0.307299	DOWN
Brsk2	1.70496e-65	-0.307534	DOWN
Gabrb3	1.29823e-55	-0.308903	DOWN
Macf1	5.73405e-94	-0.309142	DOWN
Ndufa6	3.29377e-57	-0.309422	DOWN
Zbtb18	1.15641e-68	-0.310366	DOWN
Dync1h1	1.54912e-95	-0.310551	DOWN
Ddb1	4.62439e-67	-0.311681	DOWN
Lsm6	1.18683e-56	-0.311982	DOWN
Gm17106	1.35039e-71	-0.314002	DOWN
Ccnl1	1.20162e-74	-0.314163	DOWN
Atrx	2.34383e-87	-0.314672	DOWN
Lgr4	1.63452e-60	-0.314867	DOWN
Pfkfb2	2.67041e-84	-0.315282	DOWN
Cpe	5.08241e-106	-0.316926	DOWN
H3f3a	1.30975e-72	-0.317279	DOWN
Map1lc3b	1.02306e-72	-0.317399	DOWN
Mycbp2	6.74716e-83	-0.317444	DOWN
Micos10	1.34173e-84	-0.317792	DOWN
Ywhaz	5.74037e-67	-0.317884	DOWN
Atp6v1f	1.32769e-60	-0.319102	DOWN
Snrpg	1.16883e-64	-0.319459	DOWN
Negr1	9.19427e-59	-0.320205	DOWN
Ndufs7	1.29591e-63	-0.320527	DOWN
Setd2	1.36702e-73	-0.320704	DOWN
Sipa1l2	7.13272e-75	-0.320763	DOWN
Prpf39	3.07092e-86	-0.32102	DOWN
Pkp4	3.34519e-71	-0.321336	DOWN
Manf	2.42804e-71	-0.321912	DOWN
Gm48677	4.681e-88	-0.322816	DOWN
Polr2f	3.00838e-57	-0.324493	DOWN
Itprid2	2.77125e-77	-0.325137	DOWN
Mpc2	2.27858e-77	-0.326562	DOWN
Ubr4	2.06379e-83	-0.326853	DOWN
Rgs9	7.58504e-127	-0.327305	DOWN
Baz1b	2.1305e-82	-0.328185	DOWN
1110008P14Rik	1.13525e-61	-0.328415	DOWN
Top2b	2.36585e-98	-0.32985	DOWN
Edf1	1.50104e-76	-0.330629	DOWN
H2afy	3.02789e-76	-0.330683	DOWN
Atp6v1g1	2.97359e-71	-0.330801	DOWN
Eif3k	6.35826e-62	-0.330969	DOWN
Ddit3	3.8437e-66	-0.330984	DOWN
Hsbp1	3.15636e-68	-0.330998	DOWN
Map3k4	1.00109e-76	-0.33153	DOWN
Atp5md	4.70599e-73	-0.331747	DOWN
Ppib	6.55653e-65	-0.333715	DOWN
Uspl1	4.20633e-77	-0.333874	DOWN
Cox7c	2.58443e-81	-0.334077	DOWN
Dnajb2	1.84745e-68	-0.334246	DOWN
Bsg	2.39845e-236	-0.33451	DOWN
Uqcc2	1.68555e-69	-0.33605	DOWN
Golga4	6.56476e-71	-0.336902	DOWN
Chgb	2.22789e-82	-0.337547	DOWN
Polr2g	7.51987e-56	-0.33931	DOWN
Gm32442	3.69242e-66	-0.339733	DOWN
Eif3g	5.07759e-67	-0.340204	DOWN
Srsf5	1.04268e-94	-0.34075	DOWN
Prpf4b	4.68212e-93	-0.341907	DOWN
Gng11	1.30752e-64	-0.342129	DOWN
Vtn	2.52246e-73	-0.342401	DOWN
Rex1bd	1.49993e-59	-0.345398	DOWN
Cngb1	5.4939e-124	-0.345954	DOWN
Ift43	3.20505e-68	-0.347442	DOWN
Mrpl54	4.97808e-65	-0.347492	DOWN
Mrfap1	5.29886e-89	-0.348232	DOWN
Tle5	2.10683e-86	-0.349163	DOWN
Stx3	2.81175e-109	-0.349321	DOWN
Zfp106	3.8125e-97	-0.350085	DOWN
Pcnp	6.41702e-87	-0.350492	DOWN
Ndufc2	7.69106e-80	-0.350732	DOWN
Eif3f	1.21525e-79	-0.350768	DOWN
Bri3	9.30564e-78	-0.351901	DOWN
Zdhhc5	4.31121e-87	-0.353235	DOWN
Atp2a2	2.02184e-91	-0.353655	DOWN
Dynll2	6.45391e-71	-0.354091	DOWN
Guca1a	1.31684e-114	-0.35441	DOWN
Arid1a	1.42013e-74	-0.354806	DOWN
Serbp1	1.59332e-101	-0.355476	DOWN
Lamtor5	2.85524e-70	-0.357508	DOWN
Csde1	7.51516e-109	-0.358667	DOWN
4930517O19Rik	1.64846e-79	-0.361	DOWN
Kcnb1	6.50086e-159	-0.36134	DOWN
Nudc	7.62843e-77	-0.361923	DOWN
Auts2	1.31532e-48	-0.362478	DOWN
Rtraf	3.65316e-80	-0.362661	DOWN
Magi1	2.85519e-68	-0.363304	DOWN
Gabarapl2	4.97325e-87	-0.363668	DOWN
Akap9	2.40821e-114	-0.363758	DOWN
Rom1	5.30504e-25	-0.365675	DOWN
Psma4	2.68214e-68	-0.365732	DOWN
Man2a2	1.58712e-121	-0.365787	DOWN
Plekha8	1.00275e-103	-0.367155	DOWN
Pde1c	1.62605e-63	-0.367299	DOWN
Tub	7.10807e-105	-0.367757	DOWN
Lsm4	8.3352e-80	-0.367875	DOWN
Gm20275	7.31151e-91	-0.369505	DOWN
Ubr2	4.12918e-89	-0.369698	DOWN
Lamtor2	7.33776e-76	-0.371671	DOWN
Cltc	1.81955e-82	-0.37309	DOWN
Anapc13	8.32367e-62	-0.373388	DOWN
Rpl7a	5.57512e-89	-0.37352	DOWN
Ndufb3	3.63917e-74	-0.373637	DOWN
Bag1	2.53444e-74	-0.374768	DOWN
Cox7b	4.77515e-91	-0.375457	DOWN
Eef1b2	8.75084e-84	-0.37682	DOWN
Tmem258	4.18111e-71	-0.376915	DOWN
Pdap1	4.41758e-79	-0.377113	DOWN
Taldo1	1.54381e-89	-0.378406	DOWN
Srsf3	3.60403e-119	-0.379262	DOWN
Nap1l1	5.46337e-103	-0.381993	DOWN
Hnrnpa1	5.02923e-98	-0.382786	DOWN
Med13	1.55594e-118	-0.383767	DOWN
Hypk	7.98812e-81	-0.387376	DOWN
Usp9x	8.94468e-105	-0.389292	DOWN
Ddt	8.35464e-83	-0.389499	DOWN
Tbca	3.208e-79	-0.389822	DOWN
Ndufa7	1.1383e-95	-0.390031	DOWN
Abca4	9.81302e-169	-0.390694	DOWN
Cisd1	2.63102e-84	-0.390817	DOWN
Cox5a	3.07609e-115	-0.391552	DOWN
Pebp1	1.00473e-107	-0.393078	DOWN
Ivns1abp	3.83227e-100	-0.39596	DOWN
Eef1a1	2.29563e-148	-0.396326	DOWN
Nop53	9.80887e-92	-0.396409	DOWN
Mien1	8.34732e-89	-0.399295	DOWN
Pcbp2	6.34567e-132	-0.399953	DOWN
Hsp90ab1	3.49283e-105	-0.400865	DOWN
4932438A13Rik	3.44739e-113	-0.402432	DOWN
Srp14	8.10768e-97	-0.402529	DOWN
Uqcr11	1.76874e-91	-0.404363	DOWN
Uhmk1	2.84312e-115	-0.404435	DOWN
Pfdn6	1.13525e-83	-0.406452	DOWN
Taf10	1.09203e-82	-0.406648	DOWN
Dyrk1a	4.81783e-102	-0.407929	DOWN
Dctn1	1.83695e-108	-0.410606	DOWN
Cacybp	1.89151e-93	-0.410627	DOWN
Vbp1	4.26527e-107	-0.411677	DOWN
Dynlrb1	2.1695e-85	-0.412072	DOWN
Adcy1	1.84497e-118	-0.412376	DOWN
Hnrnpul2	9.49946e-107	-0.41307	DOWN
Ppa1	7.69248e-103	-0.413838	DOWN
Atp5g3	1.40458e-106	-0.415661	DOWN
Hnrnpa3	2.28126e-115	-0.416113	DOWN
Lamtor4	6.28763e-91	-0.416128	DOWN
Ndufa1	2.57504e-86	-0.416344	DOWN
Oip5os1	2.82984e-106	-0.419232	DOWN
Uqcc3	4.30331e-105	-0.42036	DOWN
Sod1	2.49359e-107	-0.421819	DOWN
Cdhr1	2.77582e-124	-0.42415	DOWN
Rpl36al	3.62956e-92	-0.424215	DOWN
Nrl	8.62993e-87	-0.427885	DOWN
Prrc2c	9.67051e-132	-0.428756	DOWN
Hmgn1	3.75856e-112	-0.43038	DOWN
Aplp2	7.0688e-169	-0.430653	DOWN
Rnasek	1.14309e-94	-0.43235	DOWN
Ss18l2	6.48716e-93	-0.432736	DOWN
Tfrc	5.85763e-105	-0.433619	DOWN
Atp5f1	5.62888e-118	-0.434184	DOWN
Sptbn1	9.73778e-109	-0.434926	DOWN
Ndufa12	1.45159e-115	-0.435301	DOWN
H2afv	1.04998e-120	-0.43617	DOWN
Psma7	7.50346e-98	-0.437333	DOWN
Psmc3	6.27901e-94	-0.438024	DOWN
Hexb	7.02135e-129	-0.439456	DOWN
Prkg1	1.73914e-66	-0.440732	DOWN
Polr2j	1.48214e-106	-0.441283	DOWN
Lsamp	8.74083e-103	-0.442117	DOWN
Gas5	3.39185e-123	-0.447945	DOWN
Pgam1	3.89976e-105	-0.449021	DOWN
Eif3h	2.58702e-116	-0.449893	DOWN
Eif1b	3.13586e-109	-0.449916	DOWN
Elob	1.77288e-127	-0.452805	DOWN
Tomm7	9.47011e-96	-0.453127	DOWN
Eif1	1.32363e-119	-0.453892	DOWN
Gm49417	1.8195e-117	-0.454581	DOWN
Dad1	1.2309e-115	-0.45486	DOWN
Uqcrb	4.24653e-131	-0.456053	DOWN
Lrrc4	3.94204e-105	-0.457958	DOWN
Mllt6	1.58832e-124	-0.458899	DOWN
Ndufs5	1.0808e-123	-0.459451	DOWN
D8Ertd738e	4.01518e-112	-0.460568	DOWN
Ddx17	1.04463e-152	-0.460914	DOWN
Ubb	2.66031e-65	-0.460951	DOWN
Nr1d2	9.48289e-131	-0.462928	DOWN
Atp5g1	1.97328e-127	-0.46856	DOWN
Ndufb10	2.50754e-106	-0.468951	DOWN
Cox8a	9.75542e-164	-0.472933	DOWN
Selenow	4.54612e-135	-0.473004	DOWN
5330438D12Rik	1.41882e-96	-0.473303	DOWN
Use1	2.19402e-109	-0.474727	DOWN
Fkbp3	1.80567e-113	-0.476436	DOWN
Swi5	8.09658e-110	-0.476737	DOWN
Stk35	9.36704e-159	-0.476812	DOWN
Selenok	3.42629e-132	-0.477015	DOWN
Ndufa5	1.0138e-105	-0.477136	DOWN
Timm13	1.30417e-103	-0.477402	DOWN
Mrpl34	2.07594e-114	-0.477527	DOWN
Rps2	3.10298e-183	-0.479892	DOWN
Phpt1	1.86263e-111	-0.481327	DOWN
Samd11	3.45875e-182	-0.481505	DOWN
Hspa5	1.40098e-137	-0.483199	DOWN
Ybx3	1.8632e-183	-0.483419	DOWN
Filip1l	2.00907e-147	-0.490268	DOWN
Timm8b	4.25546e-119	-0.491442	DOWN
Rabac1	1.02319e-138	-0.492292	DOWN
Chmp2a	2.37701e-115	-0.49259	DOWN
Grcc10	1.04522e-126	-0.495037	DOWN
Hspa8	8.83513e-177	-0.49564	DOWN
Atp5c1	1.87831e-140	-0.495744	DOWN
Rpl18	1.85017e-174	-0.496032	DOWN
Atp5j2	6.12067e-138	-0.498674	DOWN
Ndufb9	6.09336e-143	-0.500259	DOWN
Hnrnpc	4.06314e-170	-0.504114	DOWN
Ptma	3.33947e-197	-0.506042	DOWN
Tomm20	5.52278e-183	-0.506246	DOWN
Dynll1	1.50554e-157	-0.506695	DOWN
Gls	2.58156e-162	-0.50672	DOWN
Huwe1	7.16897e-159	-0.510117	DOWN
Plch2	2.47902e-136	-0.510741	DOWN
Mif	3.45014e-156	-0.511283	DOWN
Atp5mpl	3.9568e-135	-0.51132	DOWN
Atp5j	5.22473e-144	-0.511784	DOWN
Rpl29	3.04487e-157	-0.512317	DOWN
Oaz1	5.258e-190	-0.513619	DOWN
Atrnl1	3.21562e-135	-0.514566	DOWN
Prdx2	1.6106e-135	-0.515738	DOWN
Dctn3	9.84908e-129	-0.51776	DOWN
Glp2r	5.61342e-142	-0.523862	DOWN
Uba52	8.25124e-115	-0.527983	DOWN
Rpl36a	7.63079e-132	-0.528844	DOWN
Cox6b1	2.57585e-140	-0.530516	DOWN
Uqcr10	7.61518e-137	-0.531134	DOWN
Kmt2c	5.8244e-179	-0.532057	DOWN
Mrpl20	1.81655e-129	-0.533382	DOWN
Scand1	1.17811e-146	-0.533672	DOWN
Xpo1	1.01215e-155	-0.535413	DOWN
Rpl6	4.3566e-172	-0.539909	DOWN
Atp5l	1.02047e-153	-0.541375	DOWN
Btf3	6.72781e-167	-0.546112	DOWN
Odc1	3.65309e-160	-0.548957	DOWN
Psmb4	5.45267e-135	-0.549733	DOWN
Hspe1	1.66229e-133	-0.549909	DOWN
Flt1	5.38528e-112	-0.550566	DOWN
Pomp	5.8094e-141	-0.551135	DOWN
Atp5k	2.17711e-142	-0.551197	DOWN
Gm26827	8.48084e-148	-0.551583	DOWN
BC005537	5.10505e-161	-0.553032	DOWN
Clstn1	1.14991e-221	-0.558422	DOWN
Pitpnm1	5.54047e-178	-0.559804	DOWN
Tomm6	4.94887e-147	-0.572361	DOWN
5430419D17Rik	5.15292e-146	-0.57379	DOWN
Cops9	2.72747e-135	-0.57726	DOWN
Fgfr2	2.557e-166	-0.57779	DOWN
Serf2	2.16385e-184	-0.582142	DOWN
Snrpd2	1.78216e-144	-0.584992	DOWN
Rpl39	1.36466e-191	-0.585871	DOWN
Nedd8	1.5586e-167	-0.585887	DOWN
Gm37240	2.94942e-154	-0.586884	DOWN
Rpl31	2.34409e-158	-0.587786	DOWN
Hook1	5.01113e-192	-0.588985	DOWN
Purb	1.93478e-191	-0.591117	DOWN
Hnrnph1	3.32099e-202	-0.59247	DOWN
Atp5o	1.07674e-163	-0.594813	DOWN
Sub1	1.22449e-166	-0.601261	DOWN
Rasgrf2	7.48579e-190	-0.601262	DOWN
Rpl41	4.72723e-227	-0.60132	DOWN
Gm15283	2.27253e-154	-0.609023	DOWN
Egr1	2.89897e-188	-0.610177	DOWN
Ssu72	4.70295e-212	-0.611474	DOWN
Eef1g	8.56428e-168	-0.611701	DOWN
Guk1	3.20955e-220	-0.612108	DOWN
Calm1	3.86374e-254	-0.613492	DOWN
Unc119	2.73934e-232	-0.616038	DOWN
Gm37459	2.08221e-169	-0.616408	DOWN
Rpl21	9.91948e-194	-0.617608	DOWN
Smdt1	5.11661e-171	-0.619621	DOWN
Uqcrq	3.19831e-191	-0.620757	DOWN
Ndufc1	1.78598e-159	-0.625274	DOWN
Pde6g	7.47285e-144	-0.628218	DOWN
Romo1	1.97133e-149	-0.635761	DOWN
Ybx1	3.37366e-176	-0.637258	DOWN
Kmt2a	2.59487e-236	-0.643017	DOWN
Rpl38	1.92901e-218	-0.644536	DOWN
Ndufb5	1.0147e-198	-0.650405	DOWN
Rpl4	2.80214e-169	-0.653955	DOWN
Eif4g2	1.86399e-242	-0.654051	DOWN
Myl6	4.59225e-231	-0.654306	DOWN
Aim2	2.15566e-231	-0.654563	DOWN
Rpl35a	7.31236e-242	-0.656381	DOWN
Ndufa13	2.34448e-184	-0.657319	DOWN
Ndufa2	1.39064e-189	-0.658289	DOWN
Ndufs6	1.45064e-187	-0.661352	DOWN
Ndufb8	2.13095e-214	-0.662226	DOWN
Tmsb4x	0	-0.663425	DOWN
Peg3	1.79078e-210	-0.664206	DOWN
Rps26	1.72889e-192	-0.667968	DOWN
Ndufb11	3.32635e-215	-0.670382	DOWN
Rgs9bp	9.62456e-247	-0.670966	DOWN
Rpl37	6.31873e-254	-0.676397	DOWN
Ndufb7	1.41742e-216	-0.692554	DOWN
Rpl5	2.96241e-225	-0.701907	DOWN
Rplp0	2.40671e-264	-0.703053	DOWN
Slc24a1	0	-0.704515	DOWN
Cdk8	2.47771e-268	-0.706861	DOWN
Cox7a2	6.35622e-239	-0.716179	DOWN
Hist1h2bc	3.17114e-245	-0.724347	DOWN
Fosb	4.44024e-150	-0.734179	DOWN
4933413L06Rik	1.18414e-223	-0.736842	DOWN
Rpl34	1.14229e-265	-0.745648	DOWN
Camk1d	0	-0.75016	DOWN
Rbp3	0	-0.756161	DOWN
Chchd10	1.76857e-244	-0.756702	DOWN
Naaladl2	4.17995e-219	-0.763093	DOWN
Atp5e	8.28767e-244	-0.764014	DOWN
Gm48678	1.57683e-244	-0.76609	DOWN
Cox7a2l	1.05503e-246	-0.770012	DOWN
Hsp90b1	2.47363e-279	-0.770913	DOWN
Gngt1	1.33518e-145	-0.775384	DOWN
Rpl15	2.35478e-304	-0.777791	DOWN
Gpx4	2.68878e-299	-0.779719	DOWN
Fth1	0	-0.780142	DOWN
Uqcrh	6.50054e-273	-0.784846	DOWN
Park7	9.32571e-285	-0.797652	DOWN
Prcd	0	-0.804809	DOWN
Rps9	0	-0.809075	DOWN
Calr	1.50313e-254	-0.812841	DOWN
Atp5b	0	-0.823454	DOWN
Rps28	1.34587e-263	-0.824335	DOWN
Rpl14	0	-0.825856	DOWN
Rps3a1	0	-0.828209	DOWN
Hsp90aa1	0	-0.843683	DOWN
Rps13	0	-0.843704	DOWN
Rpl22	5.15316e-305	-0.846912	DOWN
Rpl36	0	-0.846957	DOWN
Cox4i1	0	-0.853446	DOWN
Gm8797	1.11455e-270	-0.85499	DOWN
Rcvrn	1.96176e-306	-0.855648	DOWN
Rps4x	0	-0.870552	DOWN
Rpl17	0	-0.880384	DOWN
Rps10	0	-0.886836	DOWN
Ubl5	0	-0.88903	DOWN
Rpl24	0	-0.89038	DOWN
Naca	0	-0.89733	DOWN
Rpl10a	0	-0.901647	DOWN
Rps5	0	-0.914785	DOWN
Rpl27a	0	-0.922313	DOWN
Tma7	0	-0.923572	DOWN
Chchd2	0	-0.929782	DOWN
Rps15a	0	-0.943067	DOWN
Rps3	0	-0.945079	DOWN
Rpl3	0	-0.951014	DOWN
Rps11	0	-0.953541	DOWN
Rps6	0	-0.962896	DOWN
Rps27a	0	-0.973988	DOWN
Cox6c	0	-0.988706	DOWN
Rps21	0	-0.988819	DOWN
Rps19	0	-0.989015	DOWN
Rps7	0	-0.996875	DOWN
Rpl32	0	-0.999685	DOWN
Atp5h	0	-1.00233	DOWN
Rpl23	0	-1.00306	DOWN
Rpl19	0	-1.008	DOWN
Rpl23a	0	-1.0097	DOWN
Rps20	0	-1.01321	DOWN
Rpl11	0	-1.0155	DOWN
Rpl9	0	-1.02238	DOWN
Rpl27	0	-1.02573	DOWN
Rps27	0	-1.02582	DOWN
mt-Co1	0	-1.0307	DOWN
Gnat1	0	-1.0344	DOWN
Pfdn5	0	-1.0388	DOWN
Rpl30	0	-1.04126	DOWN
Rpl12	0	-1.04197	DOWN
Gm26917	0	-1.04291	DOWN
Fau	0	-1.05011	DOWN
Rpsa	0	-1.05457	DOWN
Rack1	0	-1.06004	DOWN
Rps8	0	-1.06021	DOWN
mt-Atp8	0	-1.06387	DOWN
Rps24	0	-1.07736	DOWN
Rps16	0	-1.07951	DOWN
Rpl18a	0	-1.08033	DOWN
Rpl8	0	-1.10501	DOWN
Rpl28	0	-1.10754	DOWN
Rps23	0	-1.13475	DOWN
Rpl13a	0	-1.14117	DOWN
mt-Cytb	0	-1.15632	DOWN
4930419G24Rik	0	-1.15822	DOWN
Rpl37a	0	-1.16209	DOWN
Rplp2	0	-1.16476	DOWN
Rps17	0	-1.16943	DOWN
Smim40	0	-1.18026	DOWN
Rpl13	0	-1.19852	DOWN
Rps18	0	-1.21567	DOWN
Ndufa4	0	-1.21805	DOWN
Rps14	0	-1.25338	DOWN
Rps12	0	-1.25641	DOWN
Rpl7	0	-1.28942	DOWN
mt-Nd3	0	-1.32058	DOWN
mt-Nd4	0	-1.32551	DOWN
Gm47283	0	-1.34997	DOWN
Rps29	0	-1.42351	DOWN
Rps25	0	-1.46689	DOWN
Rpl26	0	-1.52992	DOWN
mt-Co3	0	-1.5532	DOWN
mt-Nd2	0	-1.59192	DOWN
Rps15	0	-1.6058	DOWN
mt-Co2	0	-1.62999	DOWN
mt-Nd4l	0	-1.6493	DOWN
Rplp1	0	-1.65807	DOWN
Lars2	0	-1.66075	DOWN
Tpt1	0	-1.73866	DOWN
mt-Nd1	0	-1.80076	DOWN
mt-Atp6	0	-1.9212	DOWN
mt-Nd5	0	-2.29921	DOWN
Cmss1	0	-2.61679	DOWN
AY036118	0	-3.23403	DOWN
Gm42418	0	-4.92395	DOWN

## Sheet: Supplementary Table 6A
Supplementary Table 6A Up and Downregulated DEGs of Rods FDM-OD vs. CT-OS
gene	p_val	avg_log2FC	change
Gnb3	1.55713e-117	0.83215	UP
Agtpbp1	4.34999e-93	0.775552	UP
Junb	3.51949e-127	0.772821	UP
Stat3	2.21212e-104	0.732683	UP
Klhl29	6.82278e-74	0.695941	UP
Myo10	2.4475e-56	0.666726	UP
Arl6	5.42394e-65	0.588498	UP
Antxr2	3.20434e-65	0.513169	UP
Gm48236	4.98726e-57	0.488216	UP
Bcl6	2.54884e-60	0.454037	UP
B3galt1	1.19288e-25	0.437491	UP
Gadd45b	1.3782e-58	0.407765	UP
Gm26954	2.94282e-49	0.406461	UP
Glo1	2.41142e-39	0.400325	UP
Ptprn2	2.71818e-30	0.374588	UP
Cerkl	1.01173e-29	0.368503	UP
Impg2	4.50463e-28	0.367231	UP
Ipo5	4.45104e-35	0.358235	UP
Cd47	1.67258e-29	0.356481	UP
Rock2	2.01631e-21	0.35631	UP
Atp1a1	6.45615e-35	0.330899	UP
Stat1	2.10786e-35	0.330604	UP
Rbfox1	1.65338e-19	0.324417	UP
Rfx2	4.8599e-40	0.315997	UP
Ahr	7.89463e-27	0.312207	UP
Hey2	8.37601e-27	0.299752	UP
Lrrc2	1.9336e-26	0.295068	UP
Il6st	3.15533e-28	0.29322	UP
Igsf11	7.68387e-18	0.291511	UP
Plcb4	1.48325e-18	0.289574	UP
Fos	1.41695e-11	0.287739	UP
Hmgn2	5.17577e-26	0.287396	UP
Dnttip2	1.45517e-22	0.28734	UP
Gm15983	4.68755e-24	0.278908	UP
Naa35	6.56471e-21	0.268021	UP
Tmsb4x	1.30405e-12	0.259429	UP
Hk1	7.51065e-23	0.252174	UP
Atg16l1	2.89957e-19	0.250807	UP
Esrrb	6.35814e-34	-0.251965	DOWN
Hdac9	1.28607e-26	-0.270471	DOWN
Taok3	1.85021e-46	-0.27175	DOWN
Dcc	2.61183e-30	-0.345371	DOWN
Pdzph1	3.19723e-128	-0.36922	DOWN
Mast2	2.11564e-50	-0.384991	DOWN
Tmlhe	1.50766e-79	-0.386962	DOWN

## Sheet: Supplementary Table 6B
Supplementary Table 6B Up and Downregulated DEGs of Cones FDM-OD vs. CT-OS
gene	p_val	avg_log2FC	change
Mt1	0.000322909	0.491889	UP
Rps29	2.64103e-06	0.453286	UP
Dbi	0.00148185	0.407606	UP
Hmgb2	0.0101988	0.383602	UP
5430419D17Rik	0.0113306	0.380501	UP
Vax2os	0.0216524	0.368153	UP
C130071C03Rik	0.0440889	0.366737	UP
Rpl38	7.72509e-05	0.356549	UP
Agtpbp1	0.0144672	0.342846	UP
Rock2	0.000278123	0.340909	UP
Pttg1ip	0.018946	0.330134	UP
Anapc13	0.00138538	0.314719	UP
Polg2	0.000476101	0.312117	UP
Opn1sw	0.00104349	0.310073	UP
Mir124-2hg	0.000347353	0.30448	UP
Dohh	0.0193308	0.302229	UP
Slc3a2	0.00213162	0.297187	UP
Hexdc	0.0489855	0.295387	UP
Dnttip2	0.0348698	0.293076	UP
Psmb2	0.0194617	0.290816	UP
Fopnl	0.0293593	0.290597	UP
Hnrnpd	0.00279731	0.289444	UP
Rps27	0.0076273	0.288232	UP
Rpl35	6.26775e-05	0.287633	UP
Ranbp9	0.00122018	0.285723	UP
Rpl30	0.000265439	0.282875	UP
Dock7	0.020808	0.276176	UP
Ccdc126	0.00308952	0.272895	UP
Ndufb2	0.0100703	0.272851	UP
Grina	0.00559048	0.27259	UP
Micos10	0.0288627	0.268627	UP
Junb	0.0233074	0.263725	UP
Baz1b	0.0267605	0.263554	UP
Reep6	0.00125759	0.261981	UP
A930009A15Rik	0.0063661	0.260479	UP
Pfdn5	0.00134426	0.26011	UP
Hmbox1	0.0374126	0.257625	UP
Paip1	0.0131256	0.257181	UP
Rab24	0.000150828	0.256913	UP
Cnot4	0.0217301	0.254234	UP
Exosc4	0.039611	0.253678	UP
Zdhhc2	0.00470706	-0.250032	DOWN
Htatsf1	0.0292487	-0.256974	DOWN
Mamld1	0.0210893	-0.260257	DOWN
Ift80	0.0372321	-0.261492	DOWN
Spsb4	0.00244425	-0.262243	DOWN
Zdhhc14	0.0271606	-0.262955	DOWN
Nav1	0.0236522	-0.263143	DOWN
B130024G19Rik	0.00153226	-0.265103	DOWN
Usp15	0.00499775	-0.265144	DOWN
Otud7a	0.0265555	-0.269225	DOWN
Foxn3	0.00533931	-0.269516	DOWN
Ints9	0.00148784	-0.269561	DOWN
Kcnma1	0.0161712	-0.275227	DOWN
Mrtfa	0.0483682	-0.276108	DOWN
E130307A14Rik	0.00347158	-0.279049	DOWN
Gm8797	0.00595787	-0.280062	DOWN
Insr	0.0243371	-0.292159	DOWN
Arhgef11	0.0111076	-0.292498	DOWN
Phc1	0.0115742	-0.294052	DOWN
mt-Co3	0.0350464	-0.296177	DOWN
Cpt1a	0.0136754	-0.297057	DOWN
Dnajc1	0.00128873	-0.31868	DOWN
Rbm22	0.00504626	-0.318979	DOWN
Setbp1	0.0231118	-0.320697	DOWN
Eif2ak4	0.0194966	-0.325098	DOWN
Arr3	1.61631e-06	-0.330528	DOWN
Nhs	0.00822361	-0.334532	DOWN
Megf9	0.00353616	-0.334604	DOWN
Slc24a4	0.030764	-0.340707	DOWN
Unc5d	0.0404837	-0.340998	DOWN
Nek1	0.00045504	-0.34122	DOWN
Pdzph1	0.0135477	-0.366392	DOWN
Msh3	0.00204872	-0.369088	DOWN
A230057D06Rik	0.0213454	-0.402179	DOWN
Opn1mw	0.000385415	-0.409467	DOWN
Gm44532	3.39067e-05	-0.409645	DOWN
Grip1	0.00374587	-0.412708	DOWN
Cdh12	0.000133953	-0.573013	DOWN

## Sheet: Supplementary Table 6C
Supplementary Table 6C Up and Downregulated DEGs of Microglia cells FDM-OD vs. CT-OS
gene	p_val	avg_log2FC	change
Cxcl2	0.033991	3.22945	UP
Mt1	0.0278064	2.31064	UP
Ier3	0.0494097	2.24799	UP
Ifitm2	0.0309547	2.14455	UP
Eid1	0.00915632	1.80374	UP
Prdx2	0.0416675	1.77568	UP
Cox6c	0.00793136	1.72838	UP
Cd52	0.0136979	1.56587	UP
Atox1	0.0139737	1.54495	UP
Aldoa	0.0176253	1.53091	UP
C1qbp	0.0481408	1.52433	UP
Rbm3	0.00838586	1.42276	UP
Cox17	0.0074985	1.42149	UP
Ccl6	0.0481408	1.40735	UP
Clic1	0.0263414	1.39282	UP
Cox5b	0.0423017	1.38634	UP
Gas7	0.0216477	1.38241	UP
Gnb2	0.0016944	1.35137	UP
Fundc2	0.0216477	1.34554	UP
Emb	0.0410474	1.34187	UP
H2afy	0.0138455	1.33584	UP
Cfl1	0.0157274	1.33255	UP
Vps28	0.0254927	1.32813	UP
Ptma	0.0450557	1.31475	UP
Lsm6	0.0207947	1.28357	UP
Rpl35a	0.0250241	1.27842	UP
Pgam1	0.0191664	1.24898	UP
Arpc4	0.00798266	1.23491	UP
Pfn1	0.0147445	1.22669	UP
Sumo2	0.0269808	1.22522	UP
Clec4a2	0.0126778	1.22403	UP
Arpp19	0.0405875	1.21839	UP
Mcemp1	0.0363113	1.2084	UP
Snrpe	0.0490933	1.17408	UP
Cdkn1a	0.0410444	1.16442	UP
Glrx2	0.00727454	1.15358	UP
Med7	0.0216477	1.15181	UP
Sod2	0.0332715	1.14679	UP
Actr3	0.00947857	1.13965	UP
Cox14	0.0407307	1.11497	UP
Bhlhe40	0.0229435	1.0726	UP
Prdx5	0.0362114	1.07012	UP
Gpr141	0.0363113	1.06827	UP
Trappc2	0.0363113	1.05428	UP
Calm1	0.0444152	1.00489	UP
Sugt1	0.023849	0.990975	UP
Nde1	0.0496542	0.98876	UP
Cox8a	0.0257354	0.979256	UP
Ago3	0.0451782	0.966006	UP
Sdf2l1	0.0410474	0.956549	UP
Gnai2	0.0476868	0.947951	UP
Eif4ebp1	0.0124855	0.93711	UP
Ndufa7	0.0341471	0.919848	UP
Stap1	0.0363113	0.904757	UP
Ube2e1	0.0123188	0.899405	UP
Cyba	0.0177795	0.892742	UP
Slc20a1	0.0363113	0.874333	UP
Bclaf3	0.0363113	0.865429	UP
Sirt7	0.0407307	0.860275	UP
Ehd1	0.0229416	0.857423	UP
Gapdh	0.034905	0.855254	UP
Naaa	0.0496542	0.850487	UP
Polr2f	0.0363113	0.845566	UP
Rnf181	0.0372411	0.828027	UP
Stx4a	0.0216477	0.827155	UP
Snrpd1	0.0216477	0.794885	UP
Fkbp1a	0.0229435	0.791883	UP
Ndufa10	0.0126778	0.783565	UP
Smarca2	0.0496365	0.781823	UP
Ctcf	0.0253632	0.778764	UP
3110056K07Rik	0.0363113	0.66364	UP
Yaf2	0.0410444	0.612758	UP
Ube2j1	0.0496542	0.610049	UP
Cuedc2	0.0410474	0.60098	UP
Tubb6	0.0363113	0.575531	UP
S100a13	0.0363113	0.574985	UP
Ttc1	0.0410474	0.574055	UP
Trappc4	0.0308713	0.559813	UP
Polr2k	0.0253632	0.538301	UP
Camkk2	0.0496542	0.534935	UP
Galnt10	0.0216477	0.531805	UP
Stx7	0.0389075	0.513274	UP
Mocs1	0.0363113	0.507728	UP
Bbip1	0.0126778	0.49293	UP
Ncbp2	0.0363113	0.439861	UP
Mphosph10	0.0363113	0.417957	UP
Nip7	0.0496542	0.400669	UP
Cib2	0.0363113	0.39651	UP
Clip2	0.0363113	0.392351	UP
Klhl9	0.0363113	0.366187	UP
Gm16118	0.0299271	-0.255791	DOWN
Rpa1	0.0299271	-0.2572	DOWN
Homer1	0.0299271	-0.2572	DOWN
Dbr1	0.010757	-0.264913	DOWN
Zbtb5	0.0299271	-0.269822	DOWN
Ddx31	0.0474489	-0.274232	DOWN
Hps5	0.0420426	-0.279033	DOWN
Rit1	0.0270336	-0.28407	DOWN
Ginm1	0.0474489	-0.289144	DOWN
Man1b1	0.0299271	-0.290712	DOWN
Rad17	0.0474489	-0.295878	DOWN
Tmem159	0.0299271	-0.299318	DOWN
Sh3gl1	0.0420426	-0.306264	DOWN
Ccnt2	0.0481408	-0.309778	DOWN
Klhdc1	0.0299271	-0.320877	DOWN
Dusp18	0.010757	-0.321551	DOWN
Fam171b	0.0299271	-0.322839	DOWN
Slc39a9	0.0299271	-0.322993	DOWN
Anapc15	0.0420426	-0.327317	DOWN
Tmem165	0.0270336	-0.333913	DOWN
Lias	0.010757	-0.337858	DOWN
Zbtb6	0.0299271	-0.338087	DOWN
Rell1	0.0299271	-0.364507	DOWN
Dstyk	0.0474489	-0.366341	DOWN
Pms1	0.010757	-0.37328	DOWN
Rxra	0.00376551	-0.380874	DOWN
Mcrip2	0.0299271	-0.384755	DOWN
Trrap	0.0299271	-0.394973	DOWN
Gm5431	0.0299271	-0.397584	DOWN
Pdzd8	0.0144351	-0.400039	DOWN
Lemd2	0.00127094	-0.413171	DOWN
Fmc1	0.0474489	-0.416563	DOWN
Mlh3	0.0299271	-0.418421	DOWN
Dedd	0.0144351	-0.423064	DOWN
Arap2	0.0299271	-0.42871	DOWN
Plpp1	0.0420426	-0.437678	DOWN
Gba	0.0164307	-0.44347	DOWN
Ighm	0.0420426	-0.45053	DOWN
Rnpepl1	0.0468836	-0.451881	DOWN
Ninj1	0.0474489	-0.458148	DOWN
Ccdc71l	0.0422029	-0.468021	DOWN
Cmc1	0.00706078	-0.468153	DOWN
Gm10130	0.0299271	-0.476817	DOWN
2510039O18Rik	0.0410444	-0.482051	DOWN
Ell	0.0239409	-0.502899	DOWN
Edem3	0.0270336	-0.507926	DOWN
Abcb7	0.0379238	-0.512592	DOWN
Ppcdc	0.0179324	-0.513617	DOWN
Prune1	0.0299271	-0.513673	DOWN
Il16	0.0144351	-0.528074	DOWN
Abcg2	0.0299271	-0.536856	DOWN
Abi2	0.0299271	-0.540175	DOWN
1190005I06Rik	0.0299271	-0.548414	DOWN
Fech	0.0420426	-0.552925	DOWN
Zw10	0.0299271	-0.556086	DOWN
Arhgef12	0.0278469	-0.557868	DOWN
Sf3a1	0.00917036	-0.586587	DOWN
Iffo1	0.0299271	-0.625199	DOWN
Ndst2	0.0420426	-0.628048	DOWN
Lactb2	0.0186646	-0.641043	DOWN
Ppp4r3a	0.0422778	-0.643149	DOWN
Pou6f1	0.0299271	-0.643644	DOWN
Poldip3	0.037249	-0.648478	DOWN
Inafm1	0.010757	-0.64854	DOWN
Tle1	0.0420426	-0.656242	DOWN
Etv5	0.0299271	-0.657955	DOWN
Zcchc4	0.0299271	-0.660134	DOWN
Zfp512	0.0299271	-0.660396	DOWN
1190007I07Rik	0.0299271	-0.666127	DOWN
Nup35	0.0299271	-0.670498	DOWN
Bbs2	0.0299271	-0.674163	DOWN
5330438D12Rik	0.00539767	-0.67897	DOWN
Gk	0.0343748	-0.680729	DOWN
Ptov1	0.0200657	-0.68941	DOWN
Ggta1	0.0335645	-0.68972	DOWN
Gprasp1	0.0186646	-0.690033	DOWN
Slc46a3	0.0420426	-0.692968	DOWN
Spcs3	0.0468836	-0.693649	DOWN
Lrch3	0.0341163	-0.693714	DOWN
Whrn	0.0299271	-0.70282	DOWN
Cand1	0.010757	-0.715885	DOWN
Adcy9	0.0379238	-0.717761	DOWN
Dennd4b	0.0420426	-0.718115	DOWN
Traf4	0.010757	-0.720975	DOWN
Tyw5	0.0299271	-0.72977	DOWN
Cisd2	0.0278469	-0.745031	DOWN
Vkorc1l1	0.00539767	-0.752788	DOWN
Tex30	0.010757	-0.753461	DOWN
Phtf2	0.0474489	-0.779318	DOWN
Prpsap2	0.0144351	-0.795203	DOWN
Sesn3	0.0299271	-0.802646	DOWN
Mmadhc	0.0200657	-0.805136	DOWN
Ylpm1	0.0126778	-0.813013	DOWN
Zfp157	0.00376551	-0.814155	DOWN
Wdpcp	0.0250047	-0.839806	DOWN
Lifr	0.0496542	-0.844386	DOWN
2810013P06Rik	0.00727454	-0.845908	DOWN
Chic2	0.0391958	-0.851085	DOWN
Slc25a25	0.0311688	-0.852989	DOWN
Plcb4	0.0299271	-0.858641	DOWN
Gm48677	0.0299271	-0.858641	DOWN
Igsf11	0.0299271	-0.858641	DOWN
Cops8	0.0341471	-0.865473	DOWN
Tbc1d12	0.0299271	-0.867895	DOWN
Arrdc3	0.0420426	-0.878337	DOWN
Pde7a	0.0299271	-0.881602	DOWN
Numb	0.0302989	-0.884625	DOWN
H2-Q7	0.0280007	-0.885737	DOWN
Atp6v0b	0.0318459	-0.889391	DOWN
Baz2a	0.0040804	-0.896555	DOWN
Rufy2	0.0299271	-0.902948	DOWN
Gab3	0.0410474	-0.905697	DOWN
Chn1	0.0299271	-0.910549	DOWN
Cklf	0.0379238	-0.911566	DOWN
Tnfrsf11a	0.0367997	-0.913043	DOWN
Lsg1	0.0372411	-0.935219	DOWN
Nbea	0.00921728	-0.945039	DOWN
Hscb	0.0481408	-0.953973	DOWN
Rad54l2	0.00617902	-0.963704	DOWN
F11r	0.0389827	-0.971019	DOWN
Parn	0.0144351	-0.975642	DOWN
4931406P16Rik	0.0103525	-0.990645	DOWN
Eya3	0.0308713	-1.00204	DOWN
Cfl2	0.0200657	-1.01823	DOWN
Hint3	0.010757	-1.01919	DOWN
Gm12166	0.00644833	-1.02062	DOWN
Ap1s3	0.0299271	-1.02397	DOWN
Snx13	0.0471398	-1.02859	DOWN
Stk39	0.0474489	-1.04733	DOWN
Tcf20	0.0282143	-1.04871	DOWN
Plod3	0.0305758	-1.04899	DOWN
Cradd	0.00539767	-1.05308	DOWN
Nsd3	0.0385604	-1.06374	DOWN
Apc	0.0367997	-1.06651	DOWN
Atp5b	0.0360216	-1.09552	DOWN
Inpp5a	0.00445165	-1.09742	DOWN
Gm29170	0.0299271	-1.12358	DOWN
Slco2b1	0.037249	-1.1281	DOWN
Sipa1l3	0.0207947	-1.13008	DOWN
Ppp1cb	0.039085	-1.132	DOWN
Tra2a	0.0360216	-1.13463	DOWN
Dnm2	0.0335645	-1.13571	DOWN
Mpdz	0.0299271	-1.16617	DOWN
Spint2	0.0299271	-1.16745	DOWN
Heca	0.00485416	-1.2186	DOWN
Ube3c	0.0200657	-1.21938	DOWN
Mcu	0.0151586	-1.24147	DOWN
Tm9sf4	0.0216905	-1.24439	DOWN
Stim1	0.0399673	-1.25904	DOWN
Mllt3	0.0496542	-1.30692	DOWN
1110019D14Rik	0.0299271	-1.336	DOWN
Atp11b	0.0466038	-1.34062	DOWN
Gpr34	0.0074985	-1.35183	DOWN
Max	0.042472	-1.36772	DOWN
Glt28d2	0.0299271	-1.37057	DOWN
Tmem223	0.0422029	-1.37105	DOWN
Ppp1r15b	0.0468836	-1.39997	DOWN
Tcp11l2	0.00376551	-1.40384	DOWN
Kif1b	0.0324579	-1.45218	DOWN
Pmepa1	0.032981	-1.45715	DOWN
Fam120a	0.0496365	-1.4586	DOWN
Eif3e	0.00733176	-1.48098	DOWN
Ang	0.0422029	-1.54361	DOWN
Saraf	0.0199012	-1.56062	DOWN
Usp30	0.0299271	-1.56786	DOWN
1110051M20Rik	0.0496542	-1.58696	DOWN
G6pc3	0.010757	-1.60546	DOWN
Gspt1	0.0182029	-1.67206	DOWN
Ulk2	0.00157927	-1.68807	DOWN
Deaf1	0.00376551	-1.71644	DOWN
Ube4b	0.00127094	-1.71889	DOWN
Ehd4	0.000309633	-1.73755	DOWN
Lmo2	0.0237168	-1.75295	DOWN

## Sheet: Supplementary Table 6D
Supplementary Table 6D Up and Downregulated DEGs of Müller cells FDM-OD vs. CT-OS
gene	p_val	avg_log2FC	change
Prss56	2.16837e-06	0.977094	UP
Gnb3	1.25771e-10	0.87698	UP
Mt1	5.92395e-06	0.86058	UP
Arl6	6.21785e-07	0.727392	UP
Cebpd	0.000221197	0.676941	UP
Agtpbp1	0.000127733	0.621236	UP
Rbp1	0.00344741	0.556946	UP
Myo10	7.00777e-05	0.545322	UP
Clu	0.0115845	0.531828	UP
Klhl29	4.73501e-05	0.521902	UP
Ndufa1	6.82267e-09	0.502705	UP
Rpl38	2.6515e-05	0.495314	UP
Rpl35	1.02377e-05	0.494298	UP
Mt2	2.25374e-05	0.478435	UP
Gm48236	0.000392098	0.471509	UP
C4b	1.14011e-05	0.457815	UP
Atp5k	2.627e-07	0.454134	UP
Rps29	0.000393335	0.451706	UP
Anxa5	0.00355065	0.44437	UP
Stat3	0.000113552	0.436168	UP
S100a6	0.000962776	0.43332	UP
Rpl37a	3.99897e-05	0.417917	UP
Dclk1	5.35883e-07	0.415159	UP
Rps28	1.97244e-05	0.412465	UP
Dpm3	0.000156008	0.406365	UP
Rbp3	0.0174009	0.405213	UP
Cd47	6.32783e-06	0.402565	UP
Chil1	0.00408285	0.402529	UP
Serping1	8.11537e-09	0.399783	UP
Abat	0.000180867	0.397247	UP
Socs3	1.80589e-05	0.396572	UP
Thoc7	3.82098e-05	0.391041	UP
Terf2ip	0.000258442	0.38923	UP
Gm26954	0.00929317	0.387664	UP
Hnrnpab	1.11674e-05	0.385969	UP
Atp1b2	0.00046409	0.382968	UP
S100a16	0.00390886	0.382692	UP
Fos	0.00925747	0.381481	UP
Atp5b	0.00477369	0.370984	UP
Eif3f	0.000207084	0.365816	UP
Tmsb4x	0.000125108	0.36306	UP
Rab11a	0.00252769	0.35886	UP
Mt3	0.00744695	0.357216	UP
Osmr	0.000811219	0.355287	UP
Tubb5	0.000966748	0.354918	UP
Dhrs1	0.000216958	0.353945	UP
Junb	7.70659e-06	0.353731	UP
Rpl36	0.00053437	0.353024	UP
Rdh10	0.0245046	0.350559	UP
Atp6v1g1	0.00266629	0.34905	UP
Ubb	2.74777e-05	0.343221	UP
Cops9	1.27155e-05	0.341658	UP
Tle4	0.00116741	0.338781	UP
Ywhaq	0.00338473	0.337541	UP
Strap	0.000516821	0.336289	UP
Ptges3	0.00227651	0.335026	UP
Tsc22d4	0.00190634	0.334922	UP
Ccdc85b	3.58204e-05	0.333807	UP
Dbi	0.0287328	0.332913	UP
Fis1	0.00138933	0.332557	UP
mt-Nd4l	0.000298382	0.331685	UP
Sag	0.0120788	0.33077	UP
Taf5	0.0328444	0.330735	UP
Antxr2	9.22865e-05	0.329985	UP
Tmem176b	4.92267e-05	0.326924	UP
Sugt1	0.000366931	0.326264	UP
Rpl32	0.00251784	0.325215	UP
Tmem234	0.00721469	0.321376	UP
Glo1	0.000946127	0.319855	UP
4933424G05Rik	0.0158862	0.318148	UP
Cd63	0.00673002	0.3179	UP
Smim40	0.000289456	0.31365	UP
Rpl39	0.00203623	0.313243	UP
Cdc37	0.000497264	0.312982	UP
Aldh1a1	0.0129974	0.311124	UP
Ptp4a3	0.0052541	0.310661	UP
Selenow	8.31024e-05	0.308278	UP
Rps24	0.000532722	0.307	UP
Impg2	0.00210609	0.305263	UP
Ogfrl1	0.0012863	0.304856	UP
Anapc11	0.00348749	0.304457	UP
Hspa8	0.00213269	0.303321	UP
Rps4x	0.00184783	0.3031	UP
Ndufa3	3.7157e-05	0.30287	UP
Hif1an	0.021254	0.301902	UP
Rps27	0.00831287	0.301081	UP
Rps9	0.00139227	0.300093	UP
Snrpf	9.04194e-05	0.29704	UP
Ctsb	0.00200033	0.296698	UP
Sirt1	0.000227999	0.296498	UP
H2-D1	0.000290242	0.294948	UP
Rps15	0.0119671	0.293256	UP
Gadd45b	1.81181e-05	0.292136	UP
Ptprn2	0.00309882	0.291742	UP
Rpl21	0.000326378	0.290639	UP
Dync1i2	0.00218806	0.290301	UP
Samd7	0.0166402	0.290243	UP
Cir1	0.0214214	0.28907	UP
Pfn2	0.00255963	0.287655	UP
Pole4	0.00180288	0.287284	UP
Anp32e	0.00154267	0.28293	UP
Rhoc	0.0165484	0.281514	UP
Rps21	0.00187265	0.281111	UP
Mrpl53	0.00531061	0.280513	UP
Hmgn2	0.000870863	0.2805	UP
Ndufs6	0.000503257	0.280372	UP
Rtf1	0.00671127	0.279031	UP
Prxl2a	8.52517e-05	0.278745	UP
Mcrip1	0.00622956	0.278272	UP
Tubb4b	0.000818129	0.277899	UP
Rpl24	0.00072884	0.27725	UP
Clptm1	0.000552998	0.27641	UP
Crip2	0.000462728	0.276267	UP
A930003A15Rik	0.0193349	0.274819	UP
Prdx5	0.00357433	0.274658	UP
Rpl41	0.00471592	0.274581	UP
Ctsd	0.040926	0.271075	UP
Pgk1	0.0153986	0.270576	UP
Lamtor5	0.000569892	0.270425	UP
Chl1	0.0138746	0.270362	UP
Arid1a	0.00258232	0.270291	UP
Zfp445	0.000222732	0.270033	UP
Irf9	0.000134108	0.269091	UP
Lrrc2	0.00112679	0.268616	UP
Atp5e	0.00129969	0.267848	UP
Dnajb11	0.0103618	0.267758	UP
Gpx4	0.041843	0.266926	UP
Rps18	0.00999957	0.266589	UP
Mien1	0.00105301	0.26495	UP
Mrpl2	0.0124958	0.264848	UP
Tmem237	0.00172445	0.264578	UP
Ywhae	0.000644812	0.264549	UP
Fgf2	1.89644e-05	0.263038	UP
Commd3	0.000567397	0.262744	UP
Rps13	0.000676757	0.262522	UP
Zyg11b	0.00499179	0.261899	UP
Cfap97	0.00333412	0.261758	UP
Rps17	0.000918372	0.261659	UP
Ppp1r11	0.0137704	0.26106	UP
Heatr5b	0.00306113	0.260558	UP
Arl6ip1	0.00711786	0.260064	UP
Dnaja1	0.0142628	0.259882	UP
Atg10	0.00310984	0.259348	UP
Ddx27	0.00059324	0.259227	UP
Adh5	0.00105201	0.258643	UP
Fau	0.0129486	0.258123	UP
Fdx1	0.00819886	0.257086	UP
Rplp0	0.00129864	0.25697	UP
Sumo3	0.00303261	0.256801	UP
Kctd14	0.0118711	0.256399	UP
Capns1	0.00179241	0.255944	UP
Eef2	0.0136022	0.254432	UP
Rpl22	0.00121959	0.253099	UP
Xpo1	0.0342528	0.252977	UP
Mcee	0.00608603	0.252838	UP
Ppt1	0.00107466	0.252322	UP
Oat	0.0111717	0.252057	UP
Snrpb	0.00533444	0.251353	UP
Sat1	0.0377575	0.251005	UP
Polr1d	0.010798	0.250764	UP
Skap2	0.0240878	0.250594	UP
Stat2	0.00281653	0.250326	UP
Zfp943	0.0369892	-0.250762	DOWN
Itpr2	0.0489701	-0.250969	DOWN
Akt3	0.0409149	-0.255445	DOWN
Mnat1	0.0406351	-0.259268	DOWN
Rorb	0.0358219	-0.262188	DOWN
Sik3	0.0497795	-0.263563	DOWN
Ahcyl2	0.0156219	-0.284185	DOWN
2900026A02Rik	0.0406482	-0.284472	DOWN
Col2a1	0.0196915	-0.287021	DOWN
Cpeb3	0.000975359	-0.294711	DOWN
Arhgap21	0.0428253	-0.307086	DOWN
Gm48742	0.0126091	-0.311467	DOWN
3010001F23Rik	0.0117706	-0.315138	DOWN
Lsamp	0.0270176	-0.324765	DOWN
Fto	0.0166689	-0.32855	DOWN
Ip6k2	0.0328226	-0.335084	DOWN
Zfp385b	0.0104577	-0.335589	DOWN
Wdsub1	0.0213544	-0.339257	DOWN
Col23a1	0.0407769	-0.343112	DOWN
Lncpint	0.0279388	-0.34766	DOWN
Immp2l	0.023007	-0.352356	DOWN
Ddhd1	0.00495715	-0.355236	DOWN
Taok3	0.0158705	-0.359399	DOWN
Ppp3cc	0.0111684	-0.359942	DOWN
Tcf7l1	0.0282574	-0.360661	DOWN
Grip1	0.0139215	-0.367855	DOWN
Map4k3	0.00326639	-0.368838	DOWN
Clmn	0.0156535	-0.392384	DOWN
Zswim6	0.00234307	-0.396428	DOWN
Pard3b	0.0327127	-0.422317	DOWN
Adamts18	0.0447953	-0.425986	DOWN
Pde4d	0.0381367	-0.432204	DOWN
Abca6	0.0368366	-0.439411	DOWN
Macrod2	0.0158258	-0.468363	DOWN
Pid1	0.0323247	-0.506474	DOWN
Abca8b	0.0370236	-0.523421	DOWN
Pde10a	0.0331676	-0.623614	DOWN

## Sheet: Supplementary Table 6E
Supplementary Table 6E Up and Downregulated DEGs of RBC FDM-OD vs. CT-OS
gene	p_val	avg_log2FC	change
Csmd2	0.000203295	0.615835	UP
Grm7	0.000458094	0.575846	UP
Rpl37	0.00193345	0.501311	UP
Spred3	0.00387424	0.50079	UP
Rpl41	1.55846e-05	0.50003	UP
Itga3	0.00102933	0.480495	UP
Vps13c	0.00115091	0.479764	UP
Rpl31	0.00169733	0.474767	UP
mt-Nd4l	0.00121877	0.465722	UP
Ten1	0.000975621	0.452838	UP
Gcc2	0.000284673	0.430427	UP
Ift80	0.000432907	0.42366	UP
Fam149b	0.0145057	0.42264	UP
Eif3e	0.00234735	0.4171	UP
Hnrnpd	0.000268244	0.410427	UP
Mt1	0.0104146	0.408897	UP
4833420G17Rik	0.0268013	0.406135	UP
A430033K04Rik	0.00381275	0.405426	UP
Atp6v0a1	0.00221146	0.398776	UP
Vps45	0.00662792	0.394387	UP
Icmt	0.000647298	0.394228	UP
Pxylp1	7.36069e-05	0.39227	UP
Zmym3	0.00640549	0.391414	UP
Gnb3	8.72113e-05	0.390779	UP
Slc12a5	0.000635832	0.389586	UP
Rpl39	0.00154483	0.389244	UP
Grcc10	0.00302221	0.387769	UP
Sptbn1	0.00479951	0.387225	UP
Ncl	0.00432753	0.385614	UP
Rrbp1	0.000507799	0.384862	UP
Rpl36	0.006506	0.38285	UP
Habp4	0.0144901	0.382445	UP
Ndufa5	0.00953011	0.380792	UP
Dock3	0.0322788	0.379565	UP
Gm11508	0.0287261	0.378997	UP
Ivns1abp	0.00861128	0.37835	UP
Ergic3	0.00185434	0.376116	UP
Vax2os	0.042206	0.375163	UP
Selenok	0.00238919	0.375078	UP
Odf2	0.0375094	0.374659	UP
Rps27	0.00130336	0.373641	UP
Ndufa6	0.000923848	0.373292	UP
Chgb	0.000710614	0.371495	UP
Nolc1	0.00711832	0.370937	UP
Rpl35a	0.00071184	0.370906	UP
Csmd3	0.0166727	0.370414	UP
Neurod1	0.0196048	0.369808	UP
Scg2	0.0127615	0.369521	UP
mt-Atp8	0.00116838	0.368952	UP
Rbm27	0.00790461	0.368084	UP
Rpl37a	0.00552809	0.366598	UP
Chga	0.0142552	0.36281	UP
Rbl2	0.0100654	0.36247	UP
2610507B11Rik	0.00178556	0.358399	UP
Zfp384	0.00171492	0.355921	UP
Syt4	0.0459923	0.355641	UP
Fmr1	0.014258	0.351656	UP
Sod1	0.040932	0.351011	UP
Cox17	0.00423354	0.350816	UP
Gm16346	0.00544349	0.350727	UP
Exoc5	0.00595673	0.350385	UP
Las1l	0.00445086	0.347291	UP
Cdk9	0.000264027	0.347115	UP
Psma7	0.0019452	0.346108	UP
Sav1	0.000693592	0.343426	UP
Bex4	0.0158559	0.342655	UP
Spcs1	0.00243903	0.342208	UP
Hnrnph1	0.00184677	0.339758	UP
Elob	0.00525845	0.338958	UP
Bahcc1	0.00188542	0.338732	UP
Spaca6	0.0116214	0.338103	UP
Nova2	0.00231432	0.337353	UP
Ppp1r14b	0.00759969	0.333098	UP
A2m	8.52576e-06	0.331896	UP
Uqcc2	0.0117804	0.330667	UP
Ccp110	0.0014695	0.33027	UP
Ccng1	0.00243903	0.330024	UP
Zfp617	0.000110501	0.329357	UP
Nudc	0.00881154	0.326719	UP
Tmbim6	0.0113911	0.325485	UP
Klc3	0.0227333	0.325235	UP
Rab3a	0.000857596	0.324457	UP
Clstn1	0.0242339	0.324328	UP
Ost4	0.00753155	0.324206	UP
Ralgds	0.0409884	0.322907	UP
Dmxl1	0.0457466	0.322801	UP
Ergic2	0.0458783	0.322566	UP
Rpl38	0.0409932	0.321969	UP
Atp5e	0.0350859	0.321348	UP
Sf3b6	0.0105035	0.320138	UP
Stat3	0.0281851	0.31874	UP
4933421O10Rik	0.000524279	0.318191	UP
Med24	0.00388823	0.318077	UP
Rps8	0.0199564	0.317812	UP
Ndufb7	0.00256609	0.31669	UP
1190005I06Rik	0.0195599	0.315393	UP
Man1c1	0.0191872	0.315104	UP
Tceal6	0.0442306	0.314304	UP
Nap1l5	0.0251674	0.312786	UP
Eef1a1	0.00122497	0.312217	UP
Appl1	0.0175823	0.311848	UP
Ddx5	0.000458987	0.310772	UP
Snrpd1	0.00279087	0.310128	UP
Chd3	0.00373327	0.30971	UP
Snhg3	0.00551986	0.309455	UP
Gm42418	0.00768897	0.308236	UP
Sacs	0.0251198	0.308222	UP
Anp32e	0.0164915	0.307075	UP
Shtn1	0.00635576	0.305922	UP
Ak6	0.0293944	0.305763	UP
Gnptg	0.010314	0.304512	UP
Hbs1l	0.0234928	0.304052	UP
Efcab14	0.0183657	0.302589	UP
Mtch1	0.0021552	0.302346	UP
Uqcrh	0.002272	0.302199	UP
Zmym5	0.0404268	0.302086	UP
Vkorc1l1	0.000215772	0.299985	UP
Prnp	0.00372433	0.299554	UP
Sdhaf4	0.0278128	0.299109	UP
Ube2q1	0.0249299	0.298735	UP
Capzb	0.00215474	0.298102	UP
Ino80d	0.0470724	0.297135	UP
Morc3	0.010866	0.296923	UP
Rpl35	0.0215531	0.296771	UP
Neo1	0.0326622	0.295751	UP
Fundc2	0.0059302	0.29513	UP
Gdap2	0.000347959	0.29331	UP
Leng9	0.000485639	0.293186	UP
Col4a1	0.0234076	0.292894	UP
Luc7l	0.00487362	0.292356	UP
Phka2	0.0386715	0.290483	UP
Cbll1	0.00043832	0.290283	UP
Lpcat1	0.0471633	0.289414	UP
2410006H16Rik	0.0144094	0.289061	UP
Magt1	0.00258123	0.287897	UP
Rab5if	0.0116966	0.286938	UP
Ranbp17	0.0134962	0.286122	UP
Gm14325	0.010699	0.286052	UP
Elp2	0.049667	0.286003	UP
Ptov1	0.0208345	0.285663	UP
Hspa8	0.00779105	0.283888	UP
Mpc2	0.023838	0.282093	UP
Gm16091	0.0126732	0.281932	UP
Sc5d	0.000903823	0.281706	UP
Dnajc13	0.0454625	0.281369	UP
Ss18	0.0417725	0.280885	UP
Neurod4	0.00772381	0.279756	UP
Get4	0.0247597	0.279546	UP
Set	0.04651	0.279493	UP
Naca	0.0401288	0.279218	UP
Mettl17	0.00909896	0.279186	UP
Ntan1	0.0238351	0.27886	UP
Cggbp1	0.00158761	0.278657	UP
Aftph	0.0308826	0.278561	UP
Emc1	0.0100402	0.277989	UP
Rfc1	0.00689736	0.27662	UP
Ndufb6	0.00529853	0.276029	UP
Bpnt1	0.00574494	0.275143	UP
Trub2	0.0069687	0.274941	UP
Tle5	0.00276669	0.27476	UP
Entpd6	0.0154474	0.274757	UP
Trnt1	0.00423118	0.274364	UP
Plec	0.0106438	0.274203	UP
Prxl2b	0.00841349	0.273735	UP
Mt2	0.00936075	0.273632	UP
Atp5k	0.0313282	0.273406	UP
Dot1l	0.0171721	0.273296	UP
Ino80	0.0116509	0.273123	UP
Rnf146	0.00968368	0.272232	UP
Tmsb4x	0.0219303	0.271839	UP
Pcp4	0.00278148	0.271232	UP
Sorbs1	0.0213569	0.270123	UP
Unc5d	0.0280671	0.270092	UP
Kat5	0.00187778	0.269622	UP
Prrc2b	0.0141531	0.269574	UP
Zcchc8	0.0339053	0.269145	UP
Gng13	0.0100761	0.268979	UP
Bcas2	0.00626469	0.26812	UP
Klhl7	0.0361709	0.267792	UP
Aurkaip1	0.00270565	0.267533	UP
Bex2	0.0161388	0.267273	UP
Tcp1	0.0373491	0.267229	UP
Sin3a	0.0108335	0.2667	UP
Rasl10b	0.00181341	0.266263	UP
Bloc1s4	0.0109237	0.265474	UP
Hsp90ab1	0.00764287	0.264755	UP
Atp1a3	0.0110346	0.264385	UP
Ndufaf8	0.00301368	0.264254	UP
Gprasp2	0.0226296	0.262214	UP
Lrrfip1	0.0449164	0.261867	UP
Arfgap1	0.0265229	0.261292	UP
Rps23	0.0250878	0.261188	UP
Stk38l	0.0236351	0.260864	UP
Elk3	0.0125105	0.260329	UP
Chmp6	0.0172356	0.259942	UP
Camta2	0.00297656	0.259704	UP
Ndufa3	0.0232514	0.258936	UP
Tmem132e	0.0184247	0.258204	UP
Zfp462	0.0319803	0.257506	UP
Btbd8	0.00678095	0.257246	UP
Rps21	0.00268074	0.25668	UP
Ints2	0.0366523	0.25641	UP
Mfsd14b	0.0475967	0.256087	UP
Calm1	0.0306321	0.255845	UP
Ctsz	0.0268987	0.255638	UP
Mif	0.0470747	0.255304	UP
Cox7c	0.0131945	0.254834	UP
Atp9a	0.0314657	0.254784	UP
Gm10544	0.0164354	0.254737	UP
Dele1	0.0021877	0.254687	UP
Minpp1	0.0167391	0.254569	UP
Megf8	0.0142598	0.254331	UP
Syncrip	0.0422851	0.254167	UP
Ndfip2	0.0133457	0.254076	UP
Bub3	0.0314864	0.253625	UP
Clu	0.00776425	0.253613	UP
Tbc1d12	0.00544288	0.252897	UP
Slc24a5	0.0108105	0.251505	UP
Hspa4l	0.0422743	0.250945	UP
Mllt6	0.0417092	0.250927	UP
6030443J06Rik	0.00758683	0.250904	UP
Rplp2	0.0494641	0.250786	UP
Trnp1	0.0124807	0.250399	UP
Nek1	0.0421035	-0.260601	DOWN
Mdm1	0.0342577	-0.262292	DOWN
Tprkb	0.0476999	-0.264592	DOWN
Unc13b	0.0275396	-0.264694	DOWN
Glp1r	0.0232496	-0.267987	DOWN
Bhlhb9	0.0284901	-0.269524	DOWN
Coq3	0.0105564	-0.275944	DOWN
Oxr1	0.0427561	-0.277597	DOWN
Kif3c	0.029251	-0.278595	DOWN
Pfkp	0.0322502	-0.278783	DOWN
Nrxn3	0.046009	-0.281675	DOWN
Mroh1	0.0142676	-0.284643	DOWN
C230024C17Rik	0.0219941	-0.285637	DOWN
Hectd2	0.0385168	-0.286158	DOWN
Taf7	0.00357348	-0.29351	DOWN
Sv2b	0.0327667	-0.294664	DOWN
Sdk1	0.037516	-0.295746	DOWN
Mcu	0.0307381	-0.303767	DOWN
Rab21	0.0381612	-0.304533	DOWN
Serinc5	0.0319288	-0.30616	DOWN
Adipor2	0.0389325	-0.306539	DOWN
Pdc	0.000401237	-0.309505	DOWN
Lrrc8d	0.0343777	-0.310611	DOWN
Tmcc1	0.0370015	-0.314686	DOWN
Atxn7l1	0.0064946	-0.315608	DOWN
Coq10b	0.0267819	-0.319513	DOWN
Gmeb1	0.0331841	-0.32077	DOWN
Atg5	0.0324576	-0.324163	DOWN
Qk	0.0173329	-0.324299	DOWN
Atp8b5	0.00087668	-0.333728	DOWN
Fbxo22	0.00939855	-0.339685	DOWN
Actr1a	0.0309587	-0.342731	DOWN
Trpc1	0.0383125	-0.343174	DOWN
Kdm4c	0.0467136	-0.344524	DOWN
Ttc39b	0.04847	-0.347008	DOWN
Sh3gl2	0.022379	-0.351202	DOWN
Uty	0.0358867	-0.355116	DOWN
Lats2	0.0320147	-0.362103	DOWN
Mid1	0.0178409	-0.369947	DOWN
Gm37240	0.00597405	-0.370269	DOWN
Ccser1	0.00582785	-0.37116	DOWN
Stag1	0.0475935	-0.379898	DOWN
Rit2	0.0100927	-0.383195	DOWN
Tcaf1	0.0256201	-0.385316	DOWN
Pdk1	0.0234399	-0.388887	DOWN
Adcy1	0.00087362	-0.392379	DOWN
Map3k2	0.0364736	-0.403035	DOWN
Tpm3	0.00255561	-0.408963	DOWN
Myo18a	0.00811418	-0.439391	DOWN
Zeb1	0.0196942	-0.448437	DOWN
Kcnmb2	0.0171208	-0.499248	DOWN
Hdac9	0.000238515	-0.512612	DOWN
Zfp385b	2.76398e-06	-0.51925	DOWN
Dtnbos	0.00347953	-0.588948	DOWN
Dmd	0.0156594	-0.614036	DOWN
Dcc	0.00750433	-0.648789	DOWN
Pla2r1	0.00800647	-0.65985	DOWN

[truncated: 13 more sheets: Supplementary Table 6F, Supplementary Table 6G, Supplementary Table 6H, Supplementary Table 6I, Supplementary Table 7A, Supplementary Table 7B, Supplementary Table 7C, Supplementary Table 7D, Supplementary Table 7E, Supplementary Table 7F, Supplementary Table 7G, Supplementary Table 7H, Supplementary Table 7I]
